# Supplementary material for: Brucella abortus Strain 2308 Wisconsin Genome: Importance of the Definition of Reference Strains
Source: Front Microbiol. 2016 Sep 29;7:1557. doi: 10.3389/fmicb.2016.01557 (PMC5041503; doi:10.3389/fmicb.2016.01557)
Supplement: TABLE S1 — Primers used for RT-pPCR analysis for the virulence analysis. [file Data_Sheet_1.XLSX]

## Sheet: Chr_1
Locus_tag in 2308W	Gene_synonym	Locus_tag in 2308	flag	Start	Stop	Strand	Product	Notes	Reference 1	Reference 2	Reference 3
BAW_10001	dnaA	BAB1_0001		784	2274		chromosomal replication initiationprotein	binds to the dnaA-box as an ATP-bound complex at the origin of replication during the initiation ofchromosomal replication; can also affect transcription of multiple genes including itself.	Chain et al. 2005. Infect Immun. 73:8353-61	Brucella abortus 2308; accesion number NC_007618
BAW_10002	dnaN	BAB1_0002		2503	3696		DNA polymerase III subunit beta	binds the polymerase to DNA and acts as a sliding clamp	Chain et al. 2005. Infect Immun. 73:8353-61	Brucella abortus 2308; accesion number NC_007618
BAW_10003	recF	BAB1_0003		3878	5032		recombination protein F	Required for DNA replication; binds preferentially to single-stranded; linear DNA	Chain et al. 2005. Infect Immun. 73:8353-61	Brucella abortus 2308; accesion number NC_007618
BAW_10004	moeB	BAB1_0004		5070	5852		molybdopterin biosynthesis proteinMoeB	ATP-dependent adenylate transferase; transfers adenyl moiety to the MoeD subunit of molybdopterin synthase	Chain et al. 2005. Infect Immun. 73:8353-61	Brucella abortus 2308; accesion number NC_007618
BAW_10005	BAW_10005	BAB1_0005		5869	6825	c	pyridine nucleotide-disulfide oxidoreductase		Chain et al. 2005. Infect Immun. 73:8353-61	Brucella abortus 2308; accesion number NC_007618
BAW_10006	BAW_10006	BAB1_0006		6822	8447	c	ABC transporter ATPase		Chain et al. 2005. Infect Immun. 73:8353-61	Brucella abortus 2308; accesion number NC_007618
BAW_10007	BAW_10007	BAB1_0007		8471	9610	c	ABC transporter permease		Chain et al. 2005. Infect Immun. 73:8353-61	Brucella abortus 2308; accesion number NC_007618
BAW_10008	BAW_10008	BAB1_0008		9610	10707	c	ABC transporter permease		Chain et al. 2005. Infect Immun. 73:8353-61	Brucella abortus 2308; accesion number NC_007618
BAW_10009	BAW_10009	BAB1_0009		10819	12633	c	solute-binding family 5 protein		Chain et al. 2005. Infect Immun. 73:8353-61	Brucella abortus 2308; accesion number NC_007618
BAW_10010	BAW_10010	BAB1_0010		12680	14548	c	solute-binding family 5 protein		Chain et al. 2005. Infect Immun. 73:8353-61	Brucella abortus 2308; accesion number NC_007618
BAW_10011	BAW_10011	BAB1_0011		14779	15102	c	predicted protein		Chain et al. 2005. Infect Immun. 73:8353-61	Brucella abortus 2308; accesion number NC_007618
BAW_10012	BAW_10012	BAB1_0012		15148	15348	c	predicted protein		Chain et al. 2005. Infect Immun. 73:8353-61	Brucella abortus 2308; accesion number NC_007618
BAW_10013	BAW_10013	BAB1_0013		15388	15738	c	predicted protein		Chain et al. 2005. Infect Immun. 73:8353-61	Brucella abortus 2308; accesion number NC_007618
BAW_10014	BAW_10014	BAB1_0014	pseudo	16003	17171	c		Frame shift. Leu/Ile/Val-binding protein family:Extracellular ligand-binding receptor; similar to BMEI1930	DelVecchio et al. 2002. Proc Natl Acad Sci U S A. 99(1):443-8.	Brucella melitensis 16M genome; accession number NC_003317
BAW_10015	BAW_10015	BAB1_0015		17380	17580		predicted protein		Chain et al. 2005. Infect Immun. 73:8353-61	Brucella abortus 2308; accesion number NC_007618
BAW_10016	BAW_10016	BAB1_0016		17577	18371	c	enoyl-CoA hydratase	Catalyzes the reversible hydration of unsaturated fatty acyl-CoA to beta-hydroxyacyl-CoA	Chain et al. 2005. Infect Immun. 73:8353-61	Brucella abortus 2308; accesion number NC_007618
BAW_10017	BAW_10017	BAB1_0017		18368	19231	c	hydroxymethylglutaryl-CoA lyase	catalyzes the formation of acetoacetate and acetyl-CoA from 3-hydroxy-3-methylglutaryl-CoA	Chain et al. 2005. Infect Immun. 73:8353-61	Brucella abortus 2308; accesion number NC_007618
BAW_10018	BAW_10018	BAB1_0018		19224	21245	c	methylcrotonoyl-CoA carboxylase		Chain et al. 2005. Infect Immun. 73:8353-61	Brucella abortus 2308; accesion number NC_007618
BAW_10019	BAW_10019	BAB1_0019		21257	22864	c	carboxyl transferase		Chain et al. 2005. Infect Immun. 73:8353-61	Brucella abortus 2308; accesion number NC_007618
BAW_10020	ivd	BAB1_0020	pseudo	22864	23694	c		Deletion at N-terminal; predicted protein; similar to BS1330_I0020	Brucella suis 1330 genome; accesion number NC_004310	Paulsen et al. 2002. Proc Natl Acad Sci U S A. 99(20):13148-53
BAW_10021	BAW_10021	BAB1_0021	pseudo	23307	24356	c		Truncation; similar to 4'-mycarosyl isovaleryl-CoA transferase [Brucella abortus str. 2308 A] and to BS1330_I0023 (Brucella suis 1330)	Brucella suis 1330 genome; accesion number NC_004310	Brucella abortus 2308A accession number GCA_000182625.1
BAW_10022	BAW_10022	BAB1_0022		24879	25262	c	predicted protein		Chain et al. 2005. Infect Immun. 73:8353-61	Brucella abortus 2308; accesion number NC_007618
BAW_10023	aroA	BAB1_0023		25647	26999		3-phosphoshikimate 1-carboxyvinyltransferase	catalyzes the formation of 5-O-(1-carboxyvinyl)-3-phosphoshikimate from phosphoenolpyruvateand3-phosphoshikimate in tryptophan biosynthesis	Chain et al. 2005. Infect Immun. 73:8353-61	Brucella abortus 2308; accesion number NC_007618
BAW_10024	cmk	BAB1_0024		26996	27655		cytidylate kinase	Catalyzes the formation of (d)CDP from ATP and (d)CMP	Chain et al. 2005. Infect Immun. 73:8353-61	Brucella abortus 2308; accesion number NC_007618
BAW_10025	rpsA	BAB1_0025		27871	29571		30S ribosomal protein S1	in Escherichia coli this protein is involved in binding to the leader sequence of mRNAs andisitselfbound to the 30S subunit; autoregulates expression via a C-terminal domain; in most gram negative organisms this protein is composed of 6 repeats of the S1 domain while in gram positive there are 4 repeats; the S1 nucleic acid-binding domain is found associated with other proteins	Chain et al. 2005. Infect Immun. 73:8353-61	Brucella abortus 2308; accesion number NC_007618
BAW_10026	BAW_10026	BAB1_0026		29989	30999	c	membrane protein		Chain et al. 2005. Infect Immun. 73:8353-61	Brucella abortus 2308; accesion number NC_007618
BAW_10027	lysR13	BAB1_0027		31115	32014		transcriptional regulator LysR		Haine et al; Infect Immun. 2005 Sep;73(9):5578-86.
BAW_10028	BAW_10028	BAB1_0028		32619	33902	c	lytic murein transglycosylase		Chain et al. 2005. Infect Immun. 73:8353-61	Brucella abortus 2308; accesion number NC_007618
BAW_10029	recR	BAB1_0029		33918	34523	c	recombination protein RecR	involved in a recombinational process of DNA repair; independent of the recBC complex	Chain et al. 2005. Infect Immun. 73:8353-61	Brucella abortus 2308; accesion number NC_007618
BAW_10030	BAW_10030	BAB1_0030		34654	34977	c	predicted protein		Chain et al. 2005. Infect Immun. 73:8353-61	Brucella abortus 2308; accesion number NC_007618
BAW_10031	BAW_10031	BAB1_0031		35002	36810	c	DNA polymerase III subunits gammaand tau	catalyzes the DNA-template-directed extension of the 3'-end of a DNA strand; the tau chainserves asa scaffold to help in the dimerizaton of the alpha;epsilon and theta core complex; the gamma chain seems to interact with the delta and delta' subunits to transfer the beta subunit on the DNA	Chain et al. 2005. Infect Immun. 73:8353-61	Brucella abortus 2308; accesion number NC_007618
BAW_10032	ffs	ffs		36916	37035		ffs		Chain et al. 2005. Infect Immun. 73:8353-61	Brucella abortus 2308; accesion number NC_007618
BAW_10033	BAW_10033	BAB1_0032		37092	37496		histidine triad protein		Chain et al. 2005. Infect Immun. 73:8353-61	Brucella abortus 2308; accesion number NC_007618
BAW_10034	BAW_10034	BAB1_0033		37525	38472		NUDIX hydrolase		Chain et al. 2005. Infect Immun. 73:8353-61	Brucella abortus 2308; accesion number NC_007618
BAW_10035	pheA	BAB1_0034		38473	39336	c	prephenate dehydratase	catalyzes the formation of phenylpyruvate from prephenate in phenylalanine biosynthesis	Chain et al. 2005. Infect Immun. 73:8353-61	Brucella abortus 2308; accesion number NC_007618
BAW_10036	kdsB	BAB1_0035		39425	40180	c	3-deoxy-manno-octulosonate cytidylyltransferase	CMP-2-keto-3-deoxyoctulosonic acid synthetase; catalyzes the formation of CMP-3-deoxy-D-manno-octulosonate from CTP and 3-deoxy-D-manno-octulosonate which is incorporated into LPS	Chain et al. 2005. Infect Immun. 73:8353-61	Brucella abortus 2308; accesion number NC_007618
BAW_10037	BAW_10037	BAB1_0036		40558	41166		cysteine desulfurase		Chain et al. 2005. Infect Immun. 73:8353-61	Brucella abortus 2308; accesion number NC_007618
BAW_10038	BAW_10038	BAB1_0037		41211	42176	c	molybdopterin biosynthesis enzyme		Chain et al. 2005. Infect Immun. 73:8353-61	Brucella abortus 2308; accesion number NC_007618
BAW_10039	BAW_10039	BAB1_0038		42703	43728		cytochrome o ubiquinol oxidase subunit II		Chain et al. 2005. Infect Immun. 73:8353-61	Brucella abortus 2308; accesion number NC_007618
BAW_10040	qoxB	BAB1_0039-0040	pseudo	43808	45786			Frame shift. Cytochrome c oxidase; subunit I; similar to BS1330_I0043 (Brucella suis 1330)	Brucella suis 1330 genome; accesion number NC_004310	Paulsen et al. 2002. Proc Natl Acad Sci U S A. 99(20):13148-53
BAW_10041	BAW_10041	BAB1_0041		45790	46419		cytochrome c oxidase subunit III		Chain et al. 2005. Infect Immun. 73:8353-61	Brucella abortus 2308; accesion number NC_007618
BAW_10042	qoxD	BAB1_0042		46419	46784		cytochrome C oxidase subunit IV		Chain et al. 2005. Infect Immun. 73:8353-61	Brucella abortus 2308; accesion number NC_007618
BAW_10043	BAW_10043	BAB1_0043		46781	47059	c	histidine kinase		Chain et al. 2005. Infect Immun. 73:8353-61	Brucella abortus 2308; accesion number NC_007618
BAW_10044	BAW_10044	BAB1_0044		47418	47747		peptide-binding protein	no differences found to consider it a pseudogene	Chain et al. 2005. Infect Immun. 73:8353-61	Brucella abortus 2308; accesion number NC_007618
BAW_10045	tamA	BAB1_0045		48232	50151		surface antigen	Bacterial surface antigen (D15)	Chain et al. 2005. Infect Immun. 73:8353-61	Brucella abortus 2308; accesion number NC_007618
BAW_10046	tamB	BAB1_0046		50340	54887		Autotransporter translocation and assembly factor TamB	This protein translocates adhesins and is essential for full virulence and intracelullar trafficking	Lamontagne et al. 2010. BMC Genomics. 11:300
BAW_10047	BAW_10047	BAB1_0047		55032	55757		predicted protein		Chain et al. 2005. Infect Immun. 73:8353-61	Brucella abortus 2308; accesion number NC_007618
BAW_10048	BAW_10048	BAB1_0048		55808	56023	c	predicted protein		Chain et al. 2005. Infect Immun. 73:8353-61	Brucella abortus 2308; accesion number NC_007618
BAW_10049	BAW_10049	BAB1_0049		56093	56596	c	predicted protein		Chain et al. 2005. Infect Immun. 73:8353-61	Brucella abortus 2308; accesion number NC_007618
BAW_10050	BAW_10050	BAB1_0050		56934	57140	c	predicted protein		Chain et al. 2005. Infect Immun. 73:8353-61	Brucella abortus 2308; accesion number NC_007618
BAW_10051	BAW_10051	BAB1_0051		57151	58155	c	Copper binding protein	This protein binds copper and is related to inorganic ion transport and metabolism	Lamontagne et al. 2010. BMC Genomics. 11:300
BAW_10052	BAW_10052	BAB1_0052		58290	58688	c	predicted protein		Chain et al. 2005. Infect Immun. 73:8353-61	Brucella abortus 2308; accesion number NC_007618
BAW_10053	BAW_10053	BAB1_0053		58909	59304	c	lactoylglutathione lyase		Chain et al. 2005. Infect Immun. 73:8353-61	Brucella abortus 2308; accesion number NC_007618
BAW_10054	BAW_10054	BAB1_0054		59501	60664		sodium:proton antiporter		Chain et al. 2005. Infect Immun. 73:8353-61	Brucella abortus 2308; accesion number NC_007618
BAW_10055	pgm	BAB1_0055		60901	62532	c	phosphoglucomutase	catalyzes the interconversion of alpha-D-glucose 1-phosphate to alpha-D-glucose 6-phosphate	Chain et al. 2005. Infect Immun. 73:8353-61	Brucella abortus 2308; accesion number NC_007618
BAW_10056	BAW_10056	BAB1_0056		62588	62773	c	predicted protein		Chain et al. 2005. Infect Immun. 73:8353-61	Brucella abortus 2308; accesion number NC_007618
BAW_10057	BAW_10057	BAB1_0057		62748	63641	c	transcriptional regulator LysR		Haine et al; Infect Immun. 2005 Sep;73(9):5578-86.
BAW_10058	BAW_10058	BAB1_0058		63766	64689		esterase/lipase/thioesterase		Chain et al. 2005. Infect Immun. 73:8353-61	Brucella abortus 2308; accesion number NC_007618
BAW_10059	frcK	BAB1_0059		64762	65460		nucleoside triphosphate hydrolase		Chain et al. 2005. Infect Immun. 73:8353-61	Brucella abortus 2308; accesion number NC_007618
BAW_10060	BAW_10060	BAB1_0060		65560	66249		fumarylacetoacetate (FAA) hydrolase		Chain et al. 2005. Infect Immun. 73:8353-61	Brucella abortus 2308; accesion number NC_007618
BAW_10061	BAW_10061	BAB1_0061		66269	66460		predicted protein		Chain et al. 2005. Infect Immun. 73:8353-61	Brucella abortus 2308; accesion number NC_007618
BAW_10062	BAW_10062	BAB1_0062		66522	66737		predicted protein		Chain et al. 2005. Infect Immun. 73:8353-61	Brucella abortus 2308; accesion number NC_007618
BAW_10063	BAW_10063	BAB1_0063		66903	67091		Protein with unknown function	Protein with unknown function	Lamontagne et al. 2010. BMC Genomics. 11:300
BAW_10064	BAW_10064	BAB1_0064		67106	67969		SLT domain-containing protein		Chain et al. 2005. Infect Immun. 73:8353-61	Brucella abortus 2308; accesion number NC_007618
BAW_10065	BAW_10065	BAB1_0065		68151	68807		Hly-III-like protein		Chain et al. 2005. Infect Immun. 73:8353-61	Brucella abortus 2308; accesion number NC_007618
BAW_10066	dnaE2	BAB1_0066		68948	72181	c	error-prone DNA polymerase	DNA polymerase involved in damage-induced mutagenesis and translesion synthesis. It is not the major replicative DNA polymerase.	Chain et al. 2005. Infect Immun. 73:8353-61	Brucella abortus 2308; accesion number NC_007618
BAW_10067	BAW_10067	BAB1_0067		72181	73632	c	predicted protein		Chain et al. 2005. Infect Immun. 73:8353-61	Brucella abortus 2308; accesion number NC_007618
BAW_10068	BAW_10068	BAB1_0068		73658	74521	c	predicted protein		Chain et al. 2005. Infect Immun. 73:8353-61	Brucella abortus 2308; accesion number NC_007618
BAW_10069	btaE	BAB1_0069		75744	77942		btaE; hyaluronate-binding autotransporter adhesin	An adhesin that belongs to the trimeric autotransporter family; is required for full virulence and defines a specific adhesive pole of Brucella suis. Infect Immun 81:996-1007 (2013). This autotransporter is one of the four predicted in Brucella genomes and it has been suggested that the combination present in each genome is related to host and tissue tropism. Other autotransporters with different…	Ruiz-Ranwez et al. 2013. Infect Immun. 81(3):996-1007
BAW_10070	BAW_10070	BAB1_0070		78151	78699		predicted protein		Chain et al. 2005. Infect Immun. 73:8353-61	Brucella abortus 2308; accesion number NC_007618
BAW_10071	argG	BAB1_0071		78778	79998	c	argininosuccinate synthase	catalyzes the formation of 2-N(omega)-(L-arginino)succinate from L-citrulline and L-aspartate in arginine biosynthesis; AMP-forming	Chain et al. 2005. Infect Immun. 73:8353-61	Brucella abortus 2308; accesion number NC_007618
BAW_10072	BAW_10072	BAB1_0072		80185	80844		lysine exporter protein LysE/YggA		Chain et al. 2005. Infect Immun. 73:8353-61	Brucella abortus 2308; accesion number NC_007618
BAW_10073	BAW_10073	BAB1_0073		80848	81351	c	predicted protein		Chain et al. 2005. Infect Immun. 73:8353-61	Brucella abortus 2308; accesion number NC_007618
BAW_10074	BAW_10074	BAB1_0074		81385	82620	c	predicted protein		Chain et al. 2005. Infect Immun. 73:8353-61	Brucella abortus 2308; accesion number NC_007618
BAW_10075	BAW_10075	BAB1_0075		82880	83383	c	predicted protein	Putative uncharacterized protein	Chain et al. 2005. Infect Immun. 73:8353-61	Brucella abortus 2308; accesion number NC_007618
BAW_10076	BAW_10076	BAB1_0076		83831	84214	c	predicted protein		Chain et al. 2005. Infect Immun. 73:8353-61	Brucella abortus 2308; accesion number NC_007618
BAW_10077	phhB	BAB1_0077		84302	84595	c	pterin-4-alpha-carbinolamine dehydratase	4-alpha-hydroxytetrahydrobiopterin dehydratase activity; catalyzes the formation of (6R)-6-(L-erythro-1;2-dihydroxypropyl)-7; 8-dihydro-6H-pterin from (6R)-6-(L-erythro-1;2-dihydroxypropyl)-5;6;7; 8-tetrahydro-4a-hydroxypterin; functions in recycling tetrahydrobiopterin (BH4) in phenylalanine hydroxylase reaction	Chain et al. 2005. Infect Immun. 73:8353-61	Brucella abortus 2308; accesion number NC_007618
BAW_10078	BAW_10078	BAB1_0078-0079	pseudo	84822	85425			Frame shift. Low molecular weight phosphotyrosine protein phosphatase. Similar to BS1330_I0083 (Brucella suis 1330)	Brucella suis 1330 genome; accesion number NC_004310	Paulsen et al. 2002. Proc Natl Acad Sci U S A. 99(20):13148-53
BAW_10079	BAW_10079	BAB1_0080		85335	85925	c	2`-5` RNA ligase		Chain et al. 2005. Infect Immun. 73:8353-61	Brucella abortus 2308; accesion number NC_007618
BAW_10080	BAW_10080	BAB1_0081		86106	86831	c	GDSL family lipase	Lipolytic enzyme; G-D-S-L family	Chain et al. 2005. Infect Immun. 73:8353-61	Brucella abortus 2308; accesion number NC_007618
BAW_10081	BAW_10081	BAB1_0082		86978	87706		sugar ABC transporter ATPase		Chain et al. 2005. Infect Immun. 73:8353-61	Brucella abortus 2308; accesion number NC_007618
BAW_10082	BAW_10082	BAB1_0083		87703	90252		predicted protein		Chain et al. 2005. Infect Immun. 73:8353-61	Brucella abortus 2308; accesion number NC_007618
BAW_10083	yccA	BAB1_0084		90486	91223		predicted protein		Chain et al. 2005. Infect Immun. 73:8353-61	Brucella abortus 2308; accesion number NC_007618
BAW_10084	pat	BAB1_0085-0086	pseudo	91338	91876			Frame shift; phosphinothricin N-acetyltransferase; similar to BS1330_I0089 (Brucella suis 1330)	Brucella suis 1330 genome; accesion number NC_004310	Paulsen et al. 2002. Proc Natl Acad Sci U S A. 99(20):13148-53
BAW_10085	BAW_10085	BAB1_0087		91896	92297	c	predicted protein		Chain et al. 2005. Infect Immun. 73:8353-61	Brucella abortus 2308; accesion number NC_007618
BAW_10086	BAW_10086	BAB1_0088		92847	93581	c	predicted protein		Chain et al. 2005. Infect Immun. 73:8353-61	Brucella abortus 2308; accesion number NC_007618
BAW_10087	BAW_10087	BAB1_0089		93734	93874	c	predicted protein		Chain et al. 2005. Infect Immun. 73:8353-61	Brucella abortus 2308; accesion number NC_007618
BAW_10088	acnA	BAB1_0090		93858	96545	c	aconitate hydratase	Catalyzes the conversion of citrate to isocitrate	Chain et al. 2005. Infect Immun. 73:8353-61	Brucella abortus 2308; accesion number NC_007618
BAW_10089	ccmA	BAB1_0091		96889	97536		cytochrome c biogenesis protein CcmA	ATP-binding protein; required for proper cytochrome c maturation	Chain et al. 2005. Infect Immun. 73:8353-61	Brucella abortus 2308; accesion number NC_007618
BAW_10090	ccmB	BAB1_0092		97536	98201		cytochrome c-type biogenesis protein CcmB		Chain et al. 2005. Infect Immun. 73:8353-61	Brucella abortus 2308; accesion number NC_007618
BAW_10091	ccmC	BAB1_0093		98259	99044		cytochrome c-type biogenesis protein CcmC		Chain et al. 2005. Infect Immun. 73:8353-61	Brucella abortus 2308; accesion number NC_007618
BAW_10092	BAW_10092	BAB1_0094		99041	99214		heme exporter protein CcmD		Chain et al. 2005. Infect Immun. 73:8353-61	Brucella abortus 2308; accesion number NC_007618
BAW_10093	CycY	BAB1_0095		99211	99822		thiol:disulfide oxidoreductase DsbE		Chain et al. 2005. Infect Immun. 73:8353-61	Brucella abortus 2308; accesion number NC_007618
BAW_10094	ilvD	BAB1_0096		100071	101906	c	dihydroxy-acid dehydratase	catalyzes the dehydration of 2;3-dihydroxy-3-methylbutanoate to 3-methyl-2-oxobutanoate invaline andisoleucine biosynthesis	Chain et al. 2005. Infect Immun. 73:8353-61	Brucella abortus 2308; accesion number NC_007618
BAW_10095	BAW_10095	BAB1_0097		102087	102224		predicted protein		Chain et al. 2005. Infect Immun. 73:8353-61	Brucella abortus 2308; accesion number NC_007618
BAW_10096	BAW_10096	BAB1_0098		102305	102658	c	predicted protein		Chain et al. 2005. Infect Immun. 73:8353-61	Brucella abortus 2308; accesion number NC_007618
BAW_10097	BAW_10097	BAB1_0099		102763	103140	c	response regulator receiver		Chain et al. 2005. Infect Immun. 73:8353-61	Brucella abortus 2308; accesion number NC_007618
BAW_10098	BAW_10098	BAB1_0100		103315	103551	c	AsnC family transcriptional regulator		Chain et al. 2005. Infect Immun. 73:8353-61	Brucella abortus 2308; accesion number NC_007618
BAW_10099	BAW_10099	BAB1_0101		104204	104608		predicted protein		Chain et al. 2005. Infect Immun. 73:8353-61	Brucella abortus 2308; accesion number NC_007618
BAW_10100	BAW_10100	BAB1_0102		104694	105398	c	Lipoprotein		Chain et al. 2005. Infect Immun. 73:8353-61	Brucella abortus 2308; accesion number NC_007618
BAW_10101	BAW_10101	BAB1_0103		105470	106288		predicted protein		Chain et al. 2005. Infect Immun. 73:8353-61	Brucella abortus 2308; accesion number NC_007618
BAW_10102	BAW_10102	BAB1_0104		106566	107594		sulfate ABC transporter permease subunit CysW		Chain et al. 2005. Infect Immun. 73:8353-61	Brucella abortus 2308; accesion number NC_007618
BAW_10103	BAW_10103	BAB1_0105		107689	108555		binding-protein dependent transport system inner membrane protein		Chain et al. 2005. Infect Immun. 73:8353-61	Brucella abortus 2308; accesion number NC_007618
BAW_10104	cysW-1	BAB1_0106		108545	109411		binding-protein dependent transport system inner membrane protein		Chain et al. 2005. Infect Immun. 73:8353-61	Brucella abortus 2308; accesion number NC_007618
BAW_10105	BAW_10105	BAB1_0107		109509	110588		ABC transporter ATPase		Chain et al. 2005. Infect Immun. 73:8353-61	Brucella abortus 2308; accesion number NC_007618
BAW_10106	cgs	BAB1_0108		110974	119577		cyclic beta 1-2 glucan synthetase		Ciocchini et al. 2006. Glycobiology.16(7):679-91
BAW_10107	pncB	BAB1_0109		119667	120971		nicotinate phosphoribosyltransferase	catalyzes the formation of nictonate and 5-phospho-alpha-D-ribose 1-diphosphate from nicotinateD-ribonucleotide and diphosphate	Chain et al. 2005. Infect Immun. 73:8353-61	Brucella abortus 2308; accesion number NC_007618
BAW_10108	BAW_10108	BAB1_0110		121013	121843	c	phenazine biosynthesis PhzC/PhzF protein	Phenazine biosynthesis PhzC/PhzF protein	Chain et al. 2005. Infect Immun. 73:8353-61	Brucella abortus 2308; accesion number NC_007618
BAW_10109	BAW_10109	BAB1_0111		121953	122741	c	methyltransferase		Chain et al. 2005. Infect Immun. 73:8353-61	Brucella abortus 2308; accesion number NC_007618
BAW_10110	cscK	BAB1_0112		122764	123690	c	ribokinase:carbohydrate kinase		Chain et al. 2005. Infect Immun. 73:8353-61	Brucella abortus 2308; accesion number NC_007618
BAW_10111	BAW_10111	BAB1_0113		123781	124587	c	short-chain dehydrogenase/reductase SDR:glucose/ribitol dehydrogenase		Chain et al. 2005. Infect Immun. 73:8353-61	Brucella abortus 2308; accesion number NC_007618
BAW_10112	pbp1-like	BAB1_0114		124708	126999	c	glycosyl transferase family protein		Chain et al. 2005. Infect Immun. 73:8353-61	Brucella abortus 2308; accesion number NC_007618
BAW_10113	BAW_10113	BAB1_0115		127205	127897	c	outer membrane protein Omp25d precursor	similar to BMEI 1830; outer membrane protein Omp25d precursor. This protein is expressed in B. melitensis 16M and B. suis 1330. Member of the group 3 of outer membrane proteins. Contains a common site of signal peptide cleavage (AXAAD). Its function is unknown.	Chain et al. 2005. Infect Immun. 73:8353-61	Brucella abortus 2308; accesion number NC_007618	Sahli et al. 2003. Infect Immun. 71:4326-32
BAW_10114	BAW_10114	BAB1_0116		128164	128850	c	outer membrane protein Omp25c precursor	similar to BMEI 1829; outer membrane protein Omp25c precursor. This protein is expressed in B. suis 1330. Member of the group 3 of outer membrane proteins. Contains a common site of signal peptide cleavage (AXAAD). Its function is unknown	Chain et al. 2005. Infect Immun. 73:8353-61	Wagner et al. 2002. Proteomics. 2: 1047-60	Sahli et al. 2003. Infect Immun. 71:4326-32
BAW_10115	BAW_10115	BAB1_0117		129082	129699	c	3'-5' exonuclease		Chain et al. 2005. Infect Immun. 73:8353-61	Brucella abortus 2308; accesion number NC_007618
BAW_10116	BAW_10116	BAB1_0118		129738	131153	c	predicted protein		Chain et al. 2005. Infect Immun. 73:8353-61	Brucella abortus 2308; accesion number NC_007618
BAW_10117	BAW_10117	BAB1_0119		131306	131632		predicted protein		Chain et al. 2005. Infect Immun. 73:8353-61	Brucella abortus 2308; accesion number NC_007618
BAW_10118	polA	BAB1_0120		131714	134650		DNA polymerase I	has 3'-5' exonuclease; 5'-3' exonuclease and 5'-3'polymerase activities; primarily functions tofillgaps during DNA replication and repair	Chain et al. 2005. Infect Immun. 73:8353-61	Brucella abortus 2308; accesion number NC_007618
BAW_10119	BAW_10119	BAB1_0121		134792	136672		ATP-dependent helicase		Chain et al. 2005. Infect Immun. 73:8353-61	Brucella abortus 2308; accesion number NC_007618
BAW_10120	gyrB	BAB1_0122		136768	139200	c	DNA gyrase subunit B	negatively supercoils closed circular double-stranded DNA	Chain et al. 2005. Infect Immun. 73:8353-61	Brucella abortus 2308; accesion number NC_007618
BAW_10121	BAW_10121	BAB1_0123		139260	139427	c	predicted protein		Chain et al. 2005. Infect Immun. 73:8353-61	Brucella abortus 2308; accesion number NC_007618
BAW_10122	BAW_10122	BAB1_0124		139528	140283	c	esterase/lipase/thioesterase		Chain et al. 2005. Infect Immun. 73:8353-61	Brucella abortus 2308; accesion number NC_007618
BAW_10123	BAW_10123	BAB1_0125-0126-0127	pseudo	140372	141027	c		Frame shift; similar to BS1330_I0128 (Brucella suis 1330); predicted membrane protein	Brucella suis 1330 genome; accesion number NC_004310	Paulsen et al. 2002. Proc Natl Acad Sci U S A. 99(20):13148-53
BAW_10124	BAW_10124	BAB1_0127		141027	141494	c	GNAT family N-acetyltransferase		Chain et al. 2005. Infect Immun. 73:8353-61	Brucella abortus 2308; accesion number NC_007618
BAW_10125	BAW_10125	BAB1_0128		141494	142606	c	zinc-containing alcohol dehydrogenase		Chain et al. 2005. Infect Immun. 73:8353-61	Brucella abortus 2308; accesion number NC_007618
BAW_10126	BAW_10126	BAB1_0129		142640	142900	c	predicted protein		Chain et al. 2005. Infect Immun. 73:8353-61	Brucella abortus 2308; accesion number NC_007618
BAW_10127	BAW_10127	BAB1_0130-0131	pseudo	143052	145506			Frame shift. DEAD/DEAH box helicase:Helicase; C-terminal:ATP/GTP-binding site motif A (P-loop):Helicase-associated region	Blast match with several ATP-dependent helicase
BAW_10128	prrB	BAB1_0132		145601	146893		ATPase-like ATP-binding protein		Hallez et al. 2007. EMBO J. 26(5):1444-55
BAW_10129	BAW_10129	BAB1_0135		147242	147580		predicted protein		Chain et al. 2005. Infect Immun. 73:8353-61	Brucella abortus 2308; accesion number NC_007618
BAW_10130	prrA	BAB1_0136		147776	148339		response regulator receiver		Hallez et al. 2007. EMBO J. 26(5):1444-55
BAW_10131	BAW_10131	BAB1_0137		148345	148839	c	predicted protein		Chain et al. 2005. Infect Immun. 73:8353-61	Brucella abortus 2308; accesion number NC_007618
BAW_10132	BAW_10132	BAB1_0138		149109	149729		predicted protein		Chain et al. 2005. Infect Immun. 73:8353-61	Brucella abortus 2308; accesion number NC_007618
BAW_10133	BAW_10133	BAB1_0139		149819	150391	c	nitrogen-fixing NifU; C-terminal	Nitrogen-fixing NifU; C-terminal	Chain et al. 2005. Infect Immun. 73:8353-61	Brucella abortus 2308; accesion number NC_007618
BAW_10134	BAW_10134	BAB1_0140		150500	150988	c	predicted protein		Chain et al. 2005. Infect Immun. 73:8353-61	Brucella abortus 2308; accesion number NC_007618
BAW_10135	trpS	BAB1_0141		151046	152113	c	tryptophanyl-tRNA synthetase	catalyzes a two-step reaction; first charging a tryptophan molecule by linking its carboxylgroup tothe alpha-phosphate of ATP; followed by transfer of the aminoacyl-adenylate to its tRNA	Chain et al. 2005. Infect Immun. 73:8353-61	Brucella abortus 2308; accesion number NC_007618
BAW_10136	murJ	BAB1_0142		152210	153799	c	virulence factor MVIN-like		Sham et al. 2014. Science. 11;345(6193):220-2
BAW_10137	glnD	BAB1_0143		153813	156617	c	PII uridylyl-transferase	catalyzes the uridylylation or deuridylylation of the PII nitrogen regulatory protein	Chain et al. 2005. Infect Immun. 73:8353-61	Brucella abortus 2308; accesion number NC_007618
BAW_10138	BAW_10138	BAB1_0144/BMEI1803		156760	157875	c	Phosphate acetyl/butaryl transferase	No differences found as compared to Brucella melitensis 16M to consider it a pseudogene; corresponds to BMEI1803; NADP-dependent malic enzyme	Brucella melitensis 16M genome; accession number NC_003317	DelVecchio et al. 2002. Proc Natl Acad Sci U S A. 99(1):443-8.
BAW_10139	BAW_10139	BAB1_0144/BMEI1802		157653	159053	c	Phosphate acetyl/butaryl transferase	No differences found as compared to Brucella melitensis 16M to consider it a pseudogene; corresponds to BMEI1802; NADP-dependent malic enzyme	Brucella melitensis 16M genome; accession number NC_003317	DelVecchio et al. 2002. Proc Natl Acad Sci U S A. 99(1):443-8.
BAW_10140	mutS	BAB1_0146		159210	161942		DNA mismatch repair protein MutS	This protein performs the mismatch recognition step during the DNA repair process	Chain et al. 2005. Infect Immun. 73:8353-61	Brucella abortus 2308; accesion number NC_007618
BAW_10141	BAW_10141	BAB1_0147		162248	163093	c	Ornithine N-acetylase	Catalizes the first step in the synthesis of Ornithine Lipid	Palacios-Chaves. 2011. PLoS One. 6(1):e16030
BAW_10142	lspA	BAB1_0148		163416	163898	c	lipoprotein signal peptidase	lipoprotein signal peptidase; integral membrane protein that removes signal peptides from prolipoproteins during lipoprotein biosynthesis	Chain et al. 2005. Infect Immun. 73:8353-61	Brucella abortus 2308; accesion number NC_007618
BAW_10143	BAW_10143	BAB1_0149		163900	164793	c	tRNA/rRNA methyltransferase SpoU		Chain et al. 2005. Infect Immun. 73:8353-61	Brucella abortus 2308; accesion number NC_007618
BAW_10144	BAW_10144	BAB1_0150		164790	165935	c	SAM dependent methyltransferase	SAM dependent methyltransferase; putative	Chain et al. 2005. Infect Immun. 73:8353-61	Brucella abortus 2308; accesion number NC_007618
BAW_10145	BAW_10145	BAB1_0151		166048	166371	c	predicted protein		Chain et al. 2005. Infect Immun. 73:8353-61	Brucella abortus 2308; accesion number NC_007618
BAW_10146	ihfB	BAB1_0152		166381	166665	c	integration host factor subunit beta	This protein is one of the two subunits of integration host factor; a specific DNA-bindingproteinthat functions in genetic recombination as well as in transcriptional and translational control	Chain et al. 2005. Infect Immun. 73:8353-61	Brucella abortus 2308; accesion number NC_007618
BAW_10147	sppA	BAB1_0153		166712	167707	c	Clp protease		Chain et al. 2005. Infect Immun. 73:8353-61	Brucella abortus 2308; accesion number NC_007618
BAW_10148	lptC	BAB1_0154		168226	168879		predicted protein		Chain et al. 2005. Infect Immun. 73:8353-61	Brucella abortus 2308; accesion number NC_007618
BAW_10149	lptA	BAB1_0155		169203	169817		OstA-like protein		Chain et al. 2005. Infect Immun. 73:8353-61	Brucella abortus 2308; accesion number NC_007618
BAW_10150	lptB	BAB1_0156		169829	170662		ABC transporter ATPase		Chain et al. 2005. Infect Immun. 73:8353-61	Brucella abortus 2308; accesion number NC_007618
BAW_10151	rpoN	BAB1_0157		170958	172460		RNA polymerase factor sigma-54	sigma factors are initiation factors that promote the attachment of RNA polymerase to specificinitiation sites and are then released; sigma 54 factor is responsible for the expression of enzymes involved in nitrogen assimilation and metabolism; the rhizobia often have 2 copies of this sigma factor; in Rhizobium etli RpoN1 shown to be involved in the assimilation of several nitrogen and carbon sou…	Delroy et al. 2006. Bacteriol. 188(21):7707-10
BAW_10152	BAW_10152	BAB1_0158		172609	172974	c	predicted protein		Chain et al. 2005. Infect Immun. 73:8353-61	Brucella abortus 2308; accesion number NC_007618
BAW_10153	yfiA	BAB1_0159		173210	173803		sigma 54 modulation protein/ribosomal protein S30EA		Chain et al. 2005. Infect Immun. 73:8353-61	Brucella abortus 2308; accesion number NC_007618
BAW_10154	ptsN	BAB1_0160		173906	174370		PTS transporter subunit IIA-like nitrogen-regulatory protein PtsN	Phosphoenolpyruvate-dependent sugar phosphotransferase system; EIIA 2:PTS IIA-like nitrogen-regulatory protein PtsN	Dozot et al. 2010. PLoS One. 5(9). pii: e12679
BAW_10155	BAW_10155	BAB1_0161		174451	174696	c	predicted protein		Chain et al. 2005. Infect Immun. 73:8353-61	Brucella abortus 2308; accesion number NC_007618
BAW_10156	BAW_10156	BAB1_0162		174802	175284	c	heat shock protein Hsp20		Chain et al. 2005. Infect Immun. 73:8353-61	Brucella abortus 2308; accesion number NC_007618
BAW_10157	BAW_10157	BAB1_0163		175315	175527	c	predicted protein		Chain et al. 2005. Infect Immun. 73:8353-61	Brucella abortus 2308; accesion number NC_007618
BAW_10158	BAW_10158	BAB1_0164		175496	175993	c	predicted protein		Chain et al. 2005. Infect Immun. 73:8353-61	Brucella abortus 2308; accesion number NC_007618
BAW_10159	BAW_10159	BAB1_0165		176098	176844		helix-hairpin-helix DNA-binding domain-containing protein		Chain et al. 2005. Infect Immun. 73:8353-61	Brucella abortus 2308; accesion number NC_007618
BAW_10160	BAW_10160	BAB1_0166		176885	177598	c	CysZ-like protein	putative role in sulfur assimilation	Chain et al. 2005. Infect Immun. 73:8353-61	Brucella abortus 2308; accesion number NC_007618
BAW_10161	BAW_10161	BAB1_0167		177595	177855	c	predicted protein		Chain et al. 2005. Infect Immun. 73:8353-61	Brucella abortus 2308; accesion number NC_007618
BAW_10162	BAW_10162	BAB1_0168		177858	178850		ribokinase:carbohydrate kinase		Chain et al. 2005. Infect Immun. 73:8353-61	Brucella abortus 2308; accesion number NC_007618
BAW_10163	BAW_10163	BAB1_0169		178869	179525	c	predicted protein		Chain et al. 2005. Infect Immun. 73:8353-61	Brucella abortus 2308; accesion number NC_007618
BAW_10164	grpE	BAB1_0170		179658	180338	c	heat shock protein GrpE	with DnaK and DnaJ acts in response to hyperosmotic and heat shock by preventing the aggregation ofstress-denatured proteins; may act as a thermosensor	Chain et al. 2005. Infect Immun. 73:8353-61	Brucella abortus 2308; accesion number NC_007618
BAW_10165	hrcA	BAB1_0171		180444	181568	c	heat-inducible transcription repressor	Negative regulator of class I heat shock genes (grpE-dnaK-dnaJ and groELS operons). Prevents heat-shock induction of these operons	Chain et al. 2005. Infect Immun. 73:8353-61	Brucella abortus 2308; accesion number NC_007618
BAW_10166	rph	BAB1_0172		181736	182452		ribonuclease PH	RNase PH; tRNA nucleotidyltransferase; forms hexamers in Bacillus subtilis; phosphoroltic 3'-5'exoribonuclease; involved in maturation of tRNA precursors and removes terminal nucleotides near CCA acceptor arms of mature tRNAs	Chain et al. 2005. Infect Immun. 73:8353-61	Brucella abortus 2308; accesion number NC_007618
BAW_10167	BAW_10167	BAB1_0173-0174	pseudo	182626	183028			Frame shift; lactoylglutathione lyase; putative; similar to BS1330_I0174 (Brucella suis 1330)	Brucella suis 1330 genome; accesion number NC_004310	Paulsen et al. 2002. Proc Natl Acad Sci U S A. 99(20):13148-53
BAW_10168	BAW_10168	BAB1_0175		183032	183694		putative deoxyribonucleotide triphosphate pyrophosphatase	HAM1-like protein; Rec-dependent growth; RgdB; yggV; it is suspected that this protein functions toremove misincorporated bases such as xanthine or hypoxanthine	Chain et al. 2005. Infect Immun. 73:8353-61	Brucella abortus 2308; accesion number NC_007618
BAW_10169	BAW_10169	BAB1_0176		183748	184905		coproporphyrinogen III oxidase	catalyzes the oxygen-independent formation of protoporphyrinogen-IX from coproporphyrinogen-III	Chain et al. 2005. Infect Immun. 73:8353-61	Brucella abortus 2308; accesion number NC_007618
BAW_10170	BAW_10170	BAB1_0177		184971	185828		uroporphyrin-III C/tetrapyrrole methyltransferase		Chain et al. 2005. Infect Immun. 73:8353-61	Brucella abortus 2308; accesion number NC_007618
BAW_10171	BAW_10171	BAB1_0178		185825	186205		predicted protein		Chain et al. 2005. Infect Immun. 73:8353-61	Brucella abortus 2308; accesion number NC_007618
BAW_10172	cysG	BAB1_0179		186425	187858		uroporphyrin-III C/tetrapyrrole methyltransferase		Chain et al. 2005. Infect Immun. 73:8353-61	Brucella abortus 2308; accesion number NC_007618
BAW_10173	BAW_10173	BAB1_0180		187876	188178		predicted protein		Chain et al. 2005. Infect Immun. 73:8353-61	Brucella abortus 2308; accesion number NC_007618
BAW_10174	cysI	BAB1_0181		188199	189869		nitrite/sulfite reductase ferredoxin subunit		Chain et al. 2005. Infect Immun. 73:8353-61	Brucella abortus 2308; accesion number NC_007618
BAW_10175	cysH	BAB1_0182		189859	190617		phosphoadenosine phosphosulfate reductase	catalyzes the reduction of 3'-phosphoadenylyl sulfate into sulfite	Chain et al. 2005. Infect Immun. 73:8353-61	Brucella abortus 2308; accesion number NC_007618
BAW_10176	BAW_10176	BAB1_0183		190670	191194		predicted protein		Chain et al. 2005. Infect Immun. 73:8353-61	Brucella abortus 2308; accesion number NC_007618
BAW_10177	BAW_10177	BAB1_0184		191262	191555		predicted protein		Chain et al. 2005. Infect Immun. 73:8353-61	Brucella abortus 2308; accesion number NC_007618
BAW_10178	BAW_10178	BAB1_0185		191556	192134	c	methylated-DNA-[protein]-cysteineS-methyltransferase		Chain et al. 2005. Infect Immun. 73:8353-61	Brucella abortus 2308; accesion number NC_007618
BAW_10179	BAW_10179	BAB1_0186		192392	192637		predicted protein		Chain et al. 2005. Infect Immun. 73:8353-61	Brucella abortus 2308; accesion number NC_007618
BAW_10180	BAW_10180	BAB1_0187		192690	193079	c	predicted protein		Chain et al. 2005. Infect Immun. 73:8353-61	Brucella abortus 2308; accesion number NC_007618
BAW_10181	metH	BAB1_0188		193393	197178		B12-dependent methionine synthase	one of two methionine synthases in Escherichia coli; MetH catalyzes a methyl transfer reactionfrommethyltetrahydrofolate to homocysteine to create methionine; requires zinc for activity	Chain et al. 2005. Infect Immun. 73:8353-61	Brucella abortus 2308; accesion number NC_007618
BAW_10182	babR	BAB1_0190		197499	198206		LuxR family transcriptional regulator	Also known as BlxR	Taminiau et al. 2002. Infect Immun. 70(6):3004-11.	Rambow-Larsen. 2008. J Bacteriol. 190(9): 3274–3282.
BAW_10183	BAW_10183	BAB1_0191		198321	199691		aminotransferase		Chain et al. 2005. Infect Immun. 73:8353-61	Brucella abortus 2308; accesion number NC_007618
BAW_10184	BAW_10184	BAB1_0192		199670	199915	c	predicted protein		Chain et al. 2005. Infect Immun. 73:8353-61	Brucella abortus 2308; accesion number NC_007618
BAW_10185	cysD	BAB1_0193		200094	200996		sulfate adenylyltransferase subunit 2	with CysN catalyzes the formation of adenylylsulfate from sulfate and ATP	Chain et al. 2005. Infect Immun. 73:8353-61	Brucella abortus 2308; accesion number NC_007618
BAW_10186	CysNC	BAB1_0194		200996	202930		bifunctional sulfate adenylyltransferase subunit 1/adenylylsulfate kinase	in Rhizobium meliloti this protein is involved in the synthesis of nodulation factors thatareactiveon the roots of alfalfa; catalyzes formation of activated sulfate intermediate; converts ATP and sulfate to diphosphate and adenylylsulfate and then ATP and adenylyl sulfate to ADP and 3'-phosphoadenylyl sulfate; the activated intermediate is transferred to the nodulation factors by NodH; may intera…	Chain et al. 2005. Infect Immun. 73:8353-61	Brucella abortus 2308; accesion number NC_007618
BAW_10187	cysQ	BAB1_0195		202978	203778		inositol phosphatase/fructose-1;6-bisphosphatase		Chain et al. 2005. Infect Immun. 73:8353-61	Brucella abortus 2308; accesion number NC_007618
BAW_10188	crp2	BAB1_0196		204040	204801	c	Crp/Fnr family transcriptional regulator		Haine et al; Infect Immun. 2005 Sep;73(9):5578-86.
BAW_10189	BAW_10189	BAB1_0197		205044	205781		LuxR family regulatory protein		Chain et al. 2005. Infect Immun. 73:8353-61	Brucella abortus 2308; accesion number NC_007618
BAW_10190	BAW_10190	BAB1_0198		205756	205887		predicted protein		Chain et al. 2005. Infect Immun. 73:8353-61	Brucella abortus 2308; accesion number NC_007618
BAW_10191	glpR	BAB1_0199		206109	206900		glycerol-3-phosphate transcriptional regulator		Haine et al; Infect Immun. 2005 Sep;73(9):5578-86.
BAW_10192	glpD	BAB1_0200		206982	208493		glycerol-3-phosphate dehydrogenase	in Escherichia coli this homodimeric enzyme is expressed under aerobic conditions; anaerobic expression is repressed by the arcAB system; converts sn-glycerol-3-phosphate and ubiquinone-8 to dihydroxy acetone phosphate and ubiquinol-8; associates with the cytoplasmic membrane	Chain et al. 2005. Infect Immun. 73:8353-61	Brucella abortus 2308; accesion number NC_007618
BAW_10193	BAW_10193	BAB1_0201		208712	209680		predicted protein		Chain et al. 2005. Infect Immun. 73:8353-61	Brucella abortus 2308; accesion number NC_007618
BAW_10194	BAW_10194	BAB1_0202-0203	pseudo	209829	211345			Frame shift. Aldehyde dehydrogenase; similar to BS1330_I0202 (Brucella suis 1330)	Brucella suis 1330 genome; accesion number NC_004310	Paulsen et al. 2002. Proc Natl Acad Sci U S A. 99(20):13148-53
BAW_10195	BAW_10195	BAB1_0204		211826	212860		zinc-containing alcohol dehydrogenase		Chain et al. 2005. Infect Immun. 73:8353-61	Brucella abortus 2308; accesion number NC_007618
BAW_10196	BAW_10196	BAB1_0205	pseudo	212951	213319			33 bp insertion at C-terminal; predicted protein; similar to BS1330_I0204 (Brucella suis 1330)	Brucella suis 1330 genome; accesion number NC_004310	Paulsen et al. 2002. Proc Natl Acad Sci U S A. 99(20):13148-53
BAW_10197	BAW_10197	BAB1_0206		213345	214367		transcriptional regulator LacI		Chain et al. 2005. Infect Immun. 73:8353-61	Brucella abortus 2308; accesion number NC_007618
BAW_10198	BAW_10198	BAB1_0207	pseudo	214459	216285	c		Double frame shift; ABC transporter ATP-binding protein; corresponds to BMEI1742 (Brucella melitensis 16M)	Brucella melitensis 16M genome; accession number NC_003317	DelVecchio et al. 2002. Proc Natl Acad Sci U S A. 99(1):443-8.
BAW_10199	BAW_10199	BAB1_0210		216711	216866		predicted protein		Chain et al. 2005. Infect Immun. 73:8353-61	Brucella abortus 2308; accesion number NC_007618
BAW_10200	BAW_10200	BAB1_0211		216879	218312		aldehyde dehydrogenase		Chain et al. 2005. Infect Immun. 73:8353-61	Brucella abortus 2308; accesion number NC_007618
BAW_10201	BAW_10201	BAB1_0212		218357	219133	c	ABC transporter permease		Chain et al. 2005. Infect Immun. 73:8353-61	Brucella abortus 2308; accesion number NC_007618
BAW_10202	BAW_10202	BAB1_0213		219130	219828	c	TENA/THI-4 protein		Chain et al. 2005. Infect Immun. 73:8353-61	Brucella abortus 2308; accesion number NC_007618
BAW_10203	BAW_10203	BAB1_0214		219825	220793	c	ABC transporter substrate-bindingprotein		Chain et al. 2005. Infect Immun. 73:8353-61	Brucella abortus 2308; accesion number NC_007618
BAW_10204	thiE	BAB1_0215		220817	221428	c	thiamine-phosphate pyrophosphorylase	Condenses 4-methyl-5-(beta-hydroxyethyl)-thiazole monophosphate and 4-amino-5-hydroxymethylpyrimidine pyrophosphate to form thiamine monophosphate	Chain et al. 2005. Infect Immun. 73:8353-61	Brucella abortus 2308; accesion number NC_007618
BAW_10205	thiG	BAB1_0216		221425	222195	c	thiazole synthase	functions in thiamine (vitamin B1) biosynthesis; in Bacillus subtilis this enzyme catalyzestheformation of thiazole from dehydroxyglycine and 1-deoxy-D-xylulose-5-phosphate and ThiS-thiocarboxylate	Chain et al. 2005. Infect Immun. 73:8353-61	Brucella abortus 2308; accesion number NC_007618
BAW_10206	thiS	BAB1_0217		222197	222394	c	sulfur carrier protein ThiS		Chain et al. 2005. Infect Immun. 73:8353-61	Brucella abortus 2308; accesion number NC_007618
BAW_10207	thiO	BAB1_0218		222391	223395	c	mercuric reductase		Chain et al. 2005. Infect Immun. 73:8353-61	Brucella abortus 2308; accesion number NC_007618
BAW_10208	thiD	BAB1_0219		223395	224270	c	aspartic protease		Chain et al. 2005. Infect Immun. 73:8353-61	Brucella abortus 2308; accesion number NC_007618
BAW_10209	BAW_10209	BAB1_0220		224699	226810		PAS domain-containing protein		Chain et al. 2005. Infect Immun. 73:8353-61	Brucella abortus 2308; accesion number NC_007618
BAW_10210	BAW_10210	BAB1_0221		226807	229188		copper-translocating P-type ATPase	similar to BR0220; copper-translocating P-type ATPase	Chain et al. 2005. Infect Immun. 73:8353-61	Brucella abortus 2308; accesion number NC_007618
BAW_10211	merR7	BAB1_0222		229168	229617	c	transcriptional regulator MerR	Bacterial regulatory protein; MerR family:ATP/GTP-binding site motif A (P-loop)	Haine et al; Infect Immun. 2005 Sep;73(9):5578-86.
BAW_10212	BAW_10212	BAB1_0223		229723	230469	c	binding-protein-dependent transporter inner membrane component		Chain et al. 2005. Infect Immun. 73:8353-61	Brucella abortus 2308; accesion number NC_007618
BAW_10213	BAW_10213	BAB1_0224		230466	231404	c	ABC transporter ATPase	ATP/GTP-binding site motif A (P-loop):ABC transporter:AAA ATPase	Chain et al. 2005. Infect Immun. 73:8353-61	Brucella abortus 2308; accesion number NC_007618
BAW_10214	BAW_10214	BAB1_0225		231401	232561	c	binding-protein dependent transport system inner membrane protein		Chain et al. 2005. Infect Immun. 73:8353-61	Brucella abortus 2308; accesion number NC_007618
BAW_10215	BAW_10215	BAB1_0226		232634	233548	c	glycine betaine ABC transporter substrate-binding protein	ATP/GTP-binding site motif A (P-loop):ABC transporter:AAA ATPase	Chain et al. 2005. Infect Immun. 73:8353-61	Brucella abortus 2308; accesion number NC_007618
BAW_10216	BAW_10216	BAB1_0227		233734	234399	c	Protein with unknown function		Lamontagne et al. 2010. BMC Genomics. 11:300
BAW_10217	gdhA	BAB1_0228		234688	235953	c	glutamate dehydrogenase		Ronneau et al. 2015. Crit Rev Microbiol. 10:1-19
BAW_10218	BAW_10218	BAB1_0229		236144	236311		predicted protein		Chain et al. 2005. Infect Immun. 73:8353-61	Brucella abortus 2308; accesion number NC_007618
BAW_10219	BAW_10219	BAB1_0230		236280	237533		pyridine nucleotide-disulfide oxidoreductase		Chain et al. 2005. Infect Immun. 73:8353-61	Brucella abortus 2308; accesion number NC_007618
BAW_10220	soxD	BAB1_0231		237552	237857		sarcosine oxidase subunit delta		Chain et al. 2005. Infect Immun. 73:8353-61	Brucella abortus 2308; accesion number NC_007618
BAW_10221	soxA	BAB1_0232-0234	pseudo	237857	240854			Frame shift and premature stop codon; sarcosine oxidase; alpha subunit; similar to BS1330_I0231 (Brucella suis 1330)	Brucella melitensis 16M genome; accession number NC_003317	DelVecchio et al. 2002. Proc Natl Acad Sci U S A. 99(1):443-8.
BAW_10222	soxG	BAB1_0235		240865	241419		sarcosine oxidase subunit gamma		Chain et al. 2005. Infect Immun. 73:8353-61	Brucella abortus 2308; accesion number NC_007618
BAW_10223	BAW_10223	BAB1_0236		241472	242320	c	amidohydrolase 2		Chain et al. 2005. Infect Immun. 73:8353-61	Brucella abortus 2308; accesion number NC_007618
BAW_10224	iclR5	BAB1_0237		242378	243172	c	MarR family regulatory protein		Haine et al; Infect Immun. 2005 Sep;73(9):5578-86.
BAW_10225	BAW_10225	BAB1_0238		243330	244649		solute-binding family 1 protein		Chain et al. 2005. Infect Immun. 73:8353-61	Brucella abortus 2308; accesion number NC_007618
BAW_10226	BAW_10226	BAB1_0239		244710	245633		binding-protein dependent transport system inner membrane protein		Chain et al. 2005. Infect Immun. 73:8353-61	Brucella abortus 2308; accesion number NC_007618
BAW_10227	BAW_10227	BAB1_0240		245636	246511		binding-protein dependent transport system inner membrane protein		Chain et al. 2005. Infect Immun. 73:8353-61	Brucella abortus 2308; accesion number NC_007618
BAW_10228	BAW_10228	BAB1_0241		246519	247610		ABC transporter ATPase		Chain et al. 2005. Infect Immun. 73:8353-61	Brucella abortus 2308; accesion number NC_007618
BAW_10229	BAW_10229	BAB1_0242		247613	248731		mandelate racemase/muconate lactonizing protein		Chain et al. 2005. Infect Immun. 73:8353-61	Brucella abortus 2308; accesion number NC_007618
BAW_10230	BAW_10230	BAB1_0243		248728	249072		predicted protein		Chain et al. 2005. Infect Immun. 73:8353-61	Brucella abortus 2308; accesion number NC_007618
BAW_10231	BAW_10231	BAB1_0244		249065	250144		oxidoreductase		Chain et al. 2005. Infect Immun. 73:8353-61	Brucella abortus 2308; accesion number NC_007618
BAW_10232	BAW_10232	BAB1_0245		250147	250245		predicted protein		Chain et al. 2005. Infect Immun. 73:8353-61	Brucella abortus 2308; accesion number NC_007618
BAW_10233	BAW_10233	BAB1_0246		250249	250983		short-chain dehydrogenase/reductase SDR:glucose/ribitol dehydrogenase		Chain et al. 2005. Infect Immun. 73:8353-61	Brucella abortus 2308; accesion number NC_007618
BAW_10234	BAW_10234	BAB1_0247		251024	251869		fumarylacetoacetate hydrolase		Chain et al. 2005. Infect Immun. 73:8353-61	Brucella abortus 2308; accesion number NC_007618
BAW_10235	BAW_10235	BAB1_0248		251883	253160		mandelate racemase/muconate lactonizing protein		Chain et al. 2005. Infect Immun. 73:8353-61	Brucella abortus 2308; accesion number NC_007618
BAW_10236	BAW_10236	BAB1_0249		253559	254110	c	predicted protein		Chain et al. 2005. Infect Immun. 73:8353-61	Brucella abortus 2308; accesion number NC_007618
BAW_10237	BAW_10237	BAB1_0250		255313	256509		phage integrase		Chain et al. 2005. Infect Immun. 73:8353-61	Brucella abortus 2308; accesion number NC_007618
BAW_10238	BAW_10238	BAB1_0251		256647	256919	c	predicted protein		Chain et al. 2005. Infect Immun. 73:8353-61	Brucella abortus 2308; accesion number NC_007618
BAW_10239	BAW_10239	BAB1_0252		257020	257238		predicted protein		Chain et al. 2005. Infect Immun. 73:8353-61	Brucella abortus 2308; accesion number NC_007618
BAW_10240	BAW_10240	BAB1_0253		257239	257448		predicted protein		Chain et al. 2005. Infect Immun. 73:8353-61	Brucella abortus 2308; accesion number NC_007618
BAW_10241	BAW_10241	BAB1_0254		257445	257759		predicted protein		Chain et al. 2005. Infect Immun. 73:8353-61	Brucella abortus 2308; accesion number NC_007618
BAW_10242	BAW_10242	BAB1_0255		257756	258637		virulence-associated protein E		Chain et al. 2005. Infect Immun. 73:8353-61	Brucella abortus 2308; accesion number NC_007618
BAW_10243	BAW_10243	BAB1_0256	pseudo	258634	260162			Frame shift. Hypothetical Membrane Spanning Protein; similar to BMEI169	Brucella melitensis 16M genome; accession number NC_003317	DelVecchio et al. 2002. Proc Natl Acad Sci U S A. 99(1):443-8.
BAW_10244	BAW_10244	BAB1_0257		260311	260748		predicted protein	similar to BMEI1695; predicted protein	Brucella melitensis 16M genome; accession number NC_003317	DelVecchio et al. 2002. Proc Natl Acad Sci U S A. 99(1):443-8.
BAW_10245	BAW_10245	BAB1_0258		260902	261918		predicted protein		Chain et al. 2005. Infect Immun. 73:8353-61	Brucella abortus 2308; accesion number NC_007618
BAW_10246	BAW_10246	BAB1_0259		262020	262229		predicted protein		Chain et al. 2005. Infect Immun. 73:8353-61	Brucella abortus 2308; accesion number NC_007618
BAW_10247	BAW_10247	BAB1_0260		262430	264346		flagellar protein FlgJ		Chain et al. 2005. Infect Immun. 73:8353-61	Brucella abortus 2308; accesion number NC_007618
BAW_10248	BAW_10248	BAB1_0261	pseudo	264496	266377			Frame shift. Predicted Membrane Spanning Protein; similar to BMEI1691	Brucella melitensis 16M genome; accession number NC_003317	DelVecchio et al. 2002. Proc Natl Acad Sci U S A. 99(1):443-8.
BAW_10249	BAW_10249	BAB1_0263		266578	266883		predicted protein		Chain et al. 2005. Infect Immun. 73:8353-61	Brucella abortus 2308; accesion number NC_007618
BAW_10250	BAW_10250	BAB1_0264		266925	267404		predicted protein		Chain et al. 2005. Infect Immun. 73:8353-61	Brucella abortus 2308; accesion number NC_007618
BAW_10251	BAW_10251	BAB1_0265		267395	267985		predicted protein		Chain et al. 2005. Infect Immun. 73:8353-61	Brucella abortus 2308; accesion number NC_007618
BAW_10252	BAW_10252	BAB1_0266		267982	268188		predicted protein		Chain et al. 2005. Infect Immun. 73:8353-61	Brucella abortus 2308; accesion number NC_007618
BAW_10253	BAW_10253	BAB1_0267		268252	268605		predicted protein		Chain et al. 2005. Infect Immun. 73:8353-61	Brucella abortus 2308; accesion number NC_007618
BAW_10254	BAW_10254	BAB1_0268		268689	268922	c	predicted protein		Chain et al. 2005. Infect Immun. 73:8353-61	Brucella abortus 2308; accesion number NC_007618
BAW_10255	BAW_10255	BAB1_0269		269266	269430	c	predicted protein		Chain et al. 2005. Infect Immun. 73:8353-61	Brucella abortus 2308; accesion number NC_007618
BAW_10256	BAW_10256	BAB1_0270		269452	270000		zinc-dependent metallopeptidase		Chain et al. 2005. Infect Immun. 73:8353-61	Brucella abortus 2308; accesion number NC_007618
BAW_10257	BAW_10257	BAB1_0271		270385	270870	c	predicted protein		Chain et al. 2005. Infect Immun. 73:8353-61	Brucella abortus 2308; accesion number NC_007618
BAW_10258	BAW_10258	BAB1_0272		270867	271343	c	predicted protein		Chain et al. 2005. Infect Immun. 73:8353-61	Brucella abortus 2308; accesion number NC_007618
BAW_10259	BAW_10259	BAB1_0273		271407	271652	c	predicted protein		Chain et al. 2005. Infect Immun. 73:8353-61	Brucella abortus 2308; accesion number NC_007618
BAW_10260	BAW_10260	BAB1_0274		271730	271975		predicted protein		Chain et al. 2005. Infect Immun. 73:8353-61	Brucella abortus 2308; accesion number NC_007618
BAW_10261	BAW_10261	BAB1_0275		272041	272331		predicted protein		Chain et al. 2005. Infect Immun. 73:8353-61	Brucella abortus 2308; accesion number NC_007618
BAW_10262	BAW_10262	BAB1_0276		272328	272867		predicted protein		Chain et al. 2005. Infect Immun. 73:8353-61	Brucella abortus 2308; accesion number NC_007618
BAW_10263	BAW_10263	BAB1_0277		273138	273746		predicted protein		Chain et al. 2005. Infect Immun. 73:8353-61	Brucella abortus 2308; accesion number NC_007618
BAW_10264	BAW_10264	BAB1_0278		274089	274325		predicted protein		Chain et al. 2005. Infect Immun. 73:8353-61	Brucella abortus 2308; accesion number NC_007618
BAW_10265	BtpA	BAB1_0279		274446	275198	c	predicted protein	Type IV secreted effector with the ability to interfere with TLR-2 signal transduction	Salcedo et al. 2008. PLoS Pathog. 4:e21 10.1371
BAW_10266	BAW_10266	BAB1_0280		276253	276426	c	zinc-binding protein		Chain et al. 2005. Infect Immun. 73:8353-61	Brucella abortus 2308; accesion number NC_007618
BAW_10267	maf-1	BAB1_0281		276478	277104	c	Maf-like protein	Maf; overexpression in Bacillus subtilis inhibits septation in the dividing cell	Chain et al. 2005. Infect Immun. 73:8353-61	Brucella abortus 2308; accesion number NC_007618
BAW_10268	infA	BAB1_0282		277138	277356	c	translation initiation factor IF-1	stimulates the activities of the other two initiation factors; IF-2 and IF-3	Chain et al. 2005. Infect Immun. 73:8353-61	Brucella abortus 2308; accesion number NC_007618
BAW_10269	BAW_10269	BAB1_0283		277468	277941	c	low molecular weight phosphotyrosine protein phosphatase		Chain et al. 2005. Infect Immun. 73:8353-61	Brucella abortus 2308; accesion number NC_007618
BAW_10270	BAW_10270	BAB1_0284		277948	278430	c	predicted protein		Chain et al. 2005. Infect Immun. 73:8353-61	Brucella abortus 2308; accesion number NC_007618
BAW_10271	hisD	BAB1_0285		278437	279729	c	histidinol dehydrogenase	catalyzes the oxidation of L-histidinol to L-histidinaldehyde and then to L-histidine in histidinebiosynthesis; functions as a dimer	Chain et al. 2005. Infect Immun. 73:8353-61	Brucella abortus 2308; accesion number NC_007618
BAW_10272	BAW_10272	BAB1_0286		279804	280244	c	predicted protein		Chain et al. 2005. Infect Immun. 73:8353-61	Brucella abortus 2308; accesion number NC_007618
BAW_10273	murA	BAB1_0287		280515	281804	c	UDP-N-acetylglucosamine 1-carboxyvinyltransferase	adds enolpyruvyl to UDP-N-acetylglucosamine as a component of cell wall formation; gram-positive bacteria have 2 copies of MurA which are active	Chain et al. 2005. Infect Immun. 73:8353-61	Brucella abortus 2308; accesion number NC_007618
BAW_10274	BAW_10274	BAB1_0288		282521	284275		phage integrase		Chain et al. 2005. Infect Immun. 73:8353-61	Brucella abortus 2308; accesion number NC_007618
BAW_10275	BAW_10275	BAB1_0289-0290	pseudo	284370	284793			Frame shift; BRO family protein; similar to BS1330_I0259 (Brucella suis 1330)	Brucella suis 1330 genome; accesion number NC_004310	Paulsen et al. 2002. Proc Natl Acad Sci U S A. 99(20):13148-53
BAW_10276	BAW_10276	BAB1_0291		284806	285000		predicted protein		Chain et al. 2005. Infect Immun. 73:8353-61	Brucella abortus 2308; accesion number NC_007618
BAW_10277	BAW_10277	BAB1_0292		285592	286209		site-specific recombinase		Chain et al. 2005. Infect Immun. 73:8353-61	Brucella abortus 2308; accesion number NC_007618
BAW_10278	BAW_10278	BAB1_0293	pseudo	286767	287807			Important deletion near C-terminal; similar to BMEI0903 (Brucella melitensis 16M) and BS1330_I0262 (Brucella suis 1330); conserved predicted protein	Brucella suis 1330 genome; accesion number NC_004310	Brucella melitensis 16M accession number NC_003317
BAW_10279	BAW_10279	BAB1_1102		288271	288498	c	predicted protein		Chain et al. 2005. Infect Immun. 73:8353-61	Brucella abortus 2308; accesion number NC_007618
BAW_10280	BAW_10280	BAB1_0294		289194	289478	c	predicted protein		Chain et al. 2005. Infect Immun. 73:8353-61	Brucella abortus 2308; accesion number NC_007618
BAW_10281	BAW_10281	BAB1_0295		289592	289852	c	predicted protein		Chain et al. 2005. Infect Immun. 73:8353-61	Brucella abortus 2308; accesion number NC_007618
BAW_10282	BAW_10282	BAB1_0296		289936	290325		predicted protein		Chain et al. 2005. Infect Immun. 73:8353-61	Brucella abortus 2308; accesion number NC_007618
BAW_10283	ureD-1	BAB1_0297		290918	291760		urease accessory protein UreD		Chain et al. 2005. Infect Immun. 73:8353-61	Brucella abortus 2308; accesion number NC_007618
BAW_10284	ureA	BAB1_0298		291913	292215		urease subunit gamma	UreA; with UreB and UreC catalyzes the hydrolysis of urea into ammonia and carbon dioxide;nickel metalloenzyme; accessory proteins UreD; UreE; UreF; and UreG are necessary for assembly of the metallocenter	Chain et al. 2005. Infect Immun. 73:8353-61	Brucella abortus 2308; accesion number NC_007618
BAW_10285	ureB	BAB1_0299		292382	292687		urease subunit beta	ureases catalyze the hydrolysis of urea into ammonia and carbon dioxide; in Helicobacter pyloriandYersinia enterocolitica the ammonia released plays a key role in bacterial survival by neutralizing acids when colonizing the gastric mucosa; the holoenzyme is composed of 3 UreC (alpha) and 3 UreAB (gamma/beta); in Brucella suis the urease encoded by this operon (one of two urease-encoding operons f…	Chain et al. 2005. Infect Immun. 73:8353-61	Brucella abortus 2308; accesion number NC_007618
BAW_10286	ureC	BAB1_0300		292706	294418		urease subunit alpha	ureases catalyze the hydrolysis of urea into ammonia and carbon dioxide; in Helicobacter pyloritheammonia released plays a key role in bacterial survival by neutralizing acids when colonizing the gastric mucosa; the holoenzyme is composed of 3 ureC (alpha) and 3 ureAB (gamma/beta) subunits	Chain et al. 2005. Infect Immun. 73:8353-61	Brucella abortus 2308; accesion number NC_007618
BAW_10287	ureE	BAB1_0301		294434	294949		urease accessory protein UreE	involved in the assembly of the urease metallocenter; possible nickel donor	Chain et al. 2005. Infect Immun. 73:8353-61	Brucella abortus 2308; accesion number NC_007618
BAW_10288	BAW_10288	BAB1_0302		294921	295607		urease accessory protein UreF		Chain et al. 2005. Infect Immun. 73:8353-61	Brucella abortus 2308; accesion number NC_007618
BAW_10289	ureG-1	BAB1_0303		295604	296230		urease accessory protein UreG		Chain et al. 2005. Infect Immun. 73:8353-61	Brucella abortus 2308; accesion number NC_007618
BAW_10290	cenK	BAB1_0304		296586	298211	c	histidine kinase A		Hallez et al. 2007. EMBO J. 26(5):1444-55
BAW_10291	BAW_10291	BAB1_0305		298228	298533	c	predicted protein		Chain et al. 2005. Infect Immun. 73:8353-61	Brucella abortus 2308; accesion number NC_007618
BAW_10292	BAW_10292	BAB1_0306		298496	299647		transporter		Chain et al. 2005. Infect Immun. 73:8353-61	Brucella abortus 2308; accesion number NC_007618
BAW_10293	BAW_10293	BAB1_0307		299662	302793		acriflavin resistance protein		Chain et al. 2005. Infect Immun. 73:8353-61	Brucella abortus 2308; accesion number NC_007618
BAW_10294	dhT	BAB1_0309	pseudo	302916	304385	c		Premature stop codon. Amidohydrolase; similar to BS1330_I0279 (Brucella suis 1330)	Brucella suis 1330 genome; accesion number NC_004310	Paulsen et al. 2002. Proc Natl Acad Sci U S A. 99(20):13148-53
BAW_10295	BAW_10295	BAB1_0310		304437	305684	c	allantoate amidohydrolase	allantoate amidohydrolase and N-carbamoyl-L-amino acid amidohydrolase are very similar; theallantoate amidohydrolase from Escherichia coli forms a dimer and binds zinc ions for catalytic activity and catalyzes the conversion of allantoate to (S)-ureidoglycolate and ammonia; carbamoyl amidohydrolase from Bacillus sp. converts N-carbamoyl amino acids to amino acids; ammonia; and carbon dioxide	Chain et al. 2005. Infect Immun. 73:8353-61	Brucella abortus 2308; accesion number NC_007618
BAW_10296	tetR6	BAB1_0311		305903	306586		transcriptional regulator TetR		Haine et al; Infect Immun. 2005 Sep;73(9):5578-86.
BAW_10297	BAW_10297	BAB1_0312	pseudo	306583	306971			Frame shift. MutT/nudix family protein; similar to BS1330_I0282 (Brucella suis 1330)	Brucella suis 1330 genome; accesion number NC_004310	Paulsen et al. 2002. Proc Natl Acad Sci U S A. 99(20):13148-53
BAW_10298	BAW_10298	BAB1_0313		307016	308326	c	dihydropyrimidine dehydrogenase	catalyzes the first step in pyrimidine degradation: the NADPH-dependent reduction of uracilandthymine to the corresponding 5;6-dihydropyrimidines	Chain et al. 2005. Infect Immun. 73:8353-61	Brucella abortus 2308; accesion number NC_007618
BAW_10299	BAW_10299	BAB1_0314		308345	309835	c	putative oxidoreductase	function undetermined; similar to glutamate synthase beta subunit and related oxidoreductases whichtransfer electrons from NADPH to an acceptor protein or protein domain	Chain et al. 2005. Infect Immun. 73:8353-61	Brucella abortus 2308; accesion number NC_007618
BAW_10300	BAW_10300	BAB1_0315		310014	310466	c	predicted protein		Chain et al. 2005. Infect Immun. 73:8353-61	Brucella abortus 2308; accesion number NC_007618
BAW_10301	pgi	BAB1_0316		310617	312266		glucose-6-phosphate isomerase	functions in sugar metabolism in glycolysis and the Embden-Meyerhof pathways (EMP) and in gluconeogenesis; catalyzes reversible isomerization of glucose-6-phosphate to fructose-6-phosphate; member of PGI family	Chain et al. 2005. Infect Immun. 73:8353-61	Brucella abortus 2308; accesion number NC_007618
BAW_10302	BAW_10302	BAB1_0317		312400	313461		arginine/ornithine transport operon protein		Chain et al. 2005. Infect Immun. 73:8353-61	Brucella abortus 2308; accesion number NC_007618
BAW_10303	BAW_10303	BAB1_0318		313458	314207		thiol (cysteine) protease		Chain et al. 2005. Infect Immun. 73:8353-61	Brucella abortus 2308; accesion number NC_007618
BAW_10304	BAW_10304	BAB1_0319		314180	315052	c	ATP/GTP-binding domain-containingprotein		Chain et al. 2005. Infect Immun. 73:8353-61	Brucella abortus 2308; accesion number NC_007618
BAW_10305	fadD	BAB1_0320		315078	316742	c	long-chain-fatty-acid--CoA ligase	activates fatty acids by binding to coenzyme A	Chain et al. 2005. Infect Immun. 73:8353-61	Brucella abortus 2308; accesion number NC_007618
BAW_10306	tetR8	BAB1_0321		317174	317803	c	transcriptional regulator TetR		Haine et al; Infect Immun. 2005 Sep;73(9):5578-86.
BAW_10307	BAW_10307	BAB1_0322		317976	319169		secretion protein HlyD		Chain et al. 2005. Infect Immun. 73:8353-61	Brucella abortus 2308; accesion number NC_007618
BAW_10308	BAW_10308	BAB1_0323		319166	322321		acriflavin resistance protein		Chain et al. 2005. Infect Immun. 73:8353-61	Brucella abortus 2308; accesion number NC_007618
BAW_10309	BAW_10309	BAB1_0324		322432	322599	c	predicted protein		Chain et al. 2005. Infect Immun. 73:8353-61	Brucella abortus 2308; accesion number NC_007618
BAW_10310	BAW_10310	BAB1_0325		323029	323871	c	glutamate-binding protein		Chain et al. 2005. Infect Immun. 73:8353-61	Brucella abortus 2308; accesion number NC_007618
BAW_10311	BAW_10311	BAB1_0326		324140	326032		glycosyl transferase family protein		Chain et al. 2005. Infect Immun. 73:8353-61	Brucella abortus 2308; accesion number NC_007618
BAW_10312	BAW_10312	BAB1_0327		325960	326919	c	predicted protein		Chain et al. 2005. Infect Immun. 73:8353-61	Brucella abortus 2308; accesion number NC_007618
BAW_10313	phoR	BAB1_0328		327052	328368		ATPase-like ATP-binding protein		Hallez et al. 2007. EMBO J. 26(5):1444-55
BAW_10314	gcrA	BAB1_0329		328498	329040	c	predicted protein		Holtzendorff et al. 2004. Science. 304(5673):983-7.
BAW_10315	BAW_10315	BAB1_0330		329212	329454	c	predicted protein		Chain et al. 2005. Infect Immun. 73:8353-61	Brucella abortus 2308; accesion number NC_007618
BAW_10316	argD	BAB1_0331		329644	330855		acetylornithine transaminase protein		Chain et al. 2005. Infect Immun. 73:8353-61	Brucella abortus 2308; accesion number NC_007618
BAW_10317	BAW_10317	BAB1_0332		330860	331798		ornithine carbamoyltransferase	catalyzes the formation of L-citrulline from carbamoyl phosphate and L-ornithine in arginine biosynthesis and degradation	Chain et al. 2005. Infect Immun. 73:8353-61	Brucella abortus 2308; accesion number NC_007618
BAW_10318	hslO	BAB1_0333		331800	332822		Hsp33-like chaperonin	becomes active under oxidative stress; four conserved cysteines bind a zinc atom when theyarein thereduced state and the enzyme is inactive; oxidative stress results in oxidized cysteines; release of zinc; and binding of Hsp33 to aggregation-prone proteins; forms dimers and higher order oligomers	Chain et al. 2005. Infect Immun. 73:8353-61	Brucella abortus 2308; accesion number NC_007618
BAW_10319	apaG	BAB1_0334		332863	333255	c	magnesium transporter apaG	protein associated with Co2+ and Mg2+ efflux	Chain et al. 2005. Infect Immun. 73:8353-61	Brucella abortus 2308; accesion number NC_007618
BAW_10320	metZ	BAB1_0335		333624	334820	c	O-succinylhomoserine sulfhydrylase	catalyzes the conversion of O-succinylhomoserine and sulfide to homocysteine; second step in methionine biosynthesis	Chain et al. 2005. Infect Immun. 73:8353-61	Brucella abortus 2308; accesion number NC_007618
BAW_10321	BAW_10321	BAB1_0336		335247	336338		2'-deoxycytidine 5'-triphosphate deaminase	Catalyzes the deamination of dCTP to form dUTP	Chain et al. 2005. Infect Immun. 73:8353-61	Brucella abortus 2308; accesion number NC_007618
BAW_10322	araC1	BAB1_0337		336429	337445		helix-hairpin-helix DNA-binding domain-containing protein		Haine et al; Infect Immun. 2005 Sep;73(9):5578-86.
BAW_10323	BAW_10323	BAB1_0338		337532	337798		predicted protein		Chain et al. 2005. Infect Immun. 73:8353-61	Brucella abortus 2308; accesion number NC_007618
BAW_10324	BAW_10324	BAB1_0339		337898	338317		Allergen V5/Tpx-1-like protein		Chain et al. 2005. Infect Immun. 73:8353-61	Brucella abortus 2308; accesion number NC_007618
BAW_10325	BAW_10325	BAB1_0340		338492	339859		XRE family transcriptional regulator		Chain et al. 2005. Infect Immun. 73:8353-61	Brucella abortus 2308; accesion number NC_007618
BAW_10326	pyrD	BAB1_0341		339861	340955	c	dihydroorotate dehydrogenase 2	catalyzes the conversion of dihydroorotate to orotate in the pyrimidine biosynthesis pathway; usesaflavin nucleotide as an essential cofactor; class 2 enzymes are monomeric and compared to the class 1 class 2 possess an extended N terminus; which plays a role in the membrane association of the enzyme and provides the binding site for the respiratory quinones that serve as physiological electron a…	Chain et al. 2005. Infect Immun. 73:8353-61	Brucella abortus 2308; accesion number NC_007618
BAW_10327	BAW_10327	BAB1_0342		340952	341305	c	predicted protein		Chain et al. 2005. Infect Immun. 73:8353-61	Brucella abortus 2308; accesion number NC_007618
BAW_10328	BAW_10328	BAB1_0343		341559	342014		predicted protein		Chain et al. 2005. Infect Immun. 73:8353-61	Brucella abortus 2308; accesion number NC_007618
BAW_10329	pip	BAB1_0344		342105	343055	c	proline iminopeptidase		Chain et al. 2005. Infect Immun. 73:8353-61	Brucella abortus 2308; accesion number NC_007618
BAW_10330	prlR	BAB1_0345		343285	343926		LuxR family regulatory protein		Hallez et al. 2007. EMBO J. 26(5):1444-55	Mirabella et al. 2012. Microbiology. 58(Pt 10):2642-51
BAW_10331	prlS	BAB1_0346		343963	347487	c	Na+/solute symporter		Hallez et al. 2007. EMBO J. 26(5):1444-55	Mirabella et al. 2012. Microbiology. 58(Pt 10):2642-51
BAW_10332	BAW_10332	BAB1_0347		347772	347918	c	predicted protein		Chain et al. 2005. Infect Immun. 73:8353-61	Brucella abortus 2308; accesion number NC_007618
BAW_10333	mscL	BAB1_0348		348000	348416		mechanosenitive ion channel protein MscL	homopentamer; channel that opens in response to pressure or hypoosmotic shock	Chain et al. 2005. Infect Immun. 73:8353-61	Brucella abortus 2308; accesion number NC_007618
BAW_10334	hemA	BAB1_0349		348492	349769	c	5-aminolevulinate synthase	catalyzes the formation of 5-aminolevulinate from succinyl-CoA and glycine	Chain et al. 2005. Infect Immun. 73:8353-61	Brucella abortus 2308; accesion number NC_007618
BAW_10335	BAW_10335	BAB1_0350		349915	350616	c	polysaccharide deacetylase		Chain et al. 2005. Infect Immun. 73:8353-61	Brucella abortus 2308; accesion number NC_007618
BAW_10336	BAW_10336	BAB1_0351		350625	351344	c	glycosyl transferase family protein		Chain et al. 2005. Infect Immun. 73:8353-61	Brucella abortus 2308; accesion number NC_007618
BAW_10337	BAW_10337	BAB1_0352		351474	352148	c	predicted protein		Chain et al. 2005. Infect Immun. 73:8353-61	Brucella abortus 2308; accesion number NC_007618
BAW_10338	BAW_10338	BAB1_0353		352240	352473	c	predicted protein		Chain et al. 2005. Infect Immun. 73:8353-61	Brucella abortus 2308; accesion number NC_007618
BAW_10339	lysR2	BAB1_0354		352516	353406	c	transcriptional regulator LysR		Haine et al; Infect Immun. 2005 Sep;73(9):5578-86.
BAW_10340	BAW_10340	BAB1_0355		353528	353947		murein hydrolase transporter LrgA		Chain et al. 2005. Infect Immun. 73:8353-61	Brucella abortus 2308; accesion number NC_007618
BAW_10341	BAW_10341	BAB1_0356		353934	354641		LrgB-like protein		Chain et al. 2005. Infect Immun. 73:8353-61	Brucella abortus 2308; accesion number NC_007618
BAW_10342	BAW_10342	BAB1_0357	pseudo	354764	355117			Internal deletion of 33bp; predicted protein; similar to BS1330_I0328 (Brucella suis 1330)	Brucella suis 1330 genome; accesion number NC_004310	Paulsen et al. 2002. Proc Natl Acad Sci U S A. 99(20):13148-53
BAW_10343	BAW_10343	BAB1_0358		355187	356428		esterase/lipase/thioesterase		Chain et al. 2005. Infect Immun. 73:8353-61	Brucella abortus 2308; accesion number NC_007618
BAW_10344	panC	BAB1_0359		356515	357396		pantoate--beta-alanine ligase	catalyzes the formation of (R)-pantothenate from pantoate and beta-alanine	Chain et al. 2005. Infect Immun. 73:8353-61	Brucella abortus 2308; accesion number NC_007618
BAW_10345	panB	BAB1_0360		357398	358225		3-methyl-2-oxobutanoate hydroxymethyltransferase	catalyzes the formation of tetrahydrofolate and 2-dehydropantoate from 5;10-methylenetetrahydrofolateand 3-methyl-2-oxobutanoate	Chain et al. 2005. Infect Immun. 73:8353-61	Brucella abortus 2308; accesion number NC_007618
BAW_10346	fpr	BAB1_0361		358410	359186	c	ferredoxin-NADP reductase		Chain et al. 2005. Infect Immun. 73:8353-61	Brucella abortus 2308; accesion number NC_007618
BAW_10347	BAW_10347	BAB1_0362		359589	359939		predicted protein		Chain et al. 2005. Infect Immun. 73:8353-61	Brucella abortus 2308; accesion number NC_007618
BAW_10348	nspC	BAB1_0363		359978	361075		carboxynorspermidine decarboxylase		Chain et al. 2005. Infect Immun. 73:8353-61	Brucella abortus 2308; accesion number NC_007618
BAW_10349	BAW_10349	BAB1_0364		361256	362497		saccharopine dehydrogenase		Chain et al. 2005. Infect Immun. 73:8353-61	Brucella abortus 2308; accesion number NC_007618
BAW_10350	BAW_10350	BAB1_0365		362513	362728	c	predicted protein		Chain et al. 2005. Infect Immun. 73:8353-61	Brucella abortus 2308; accesion number NC_007618
BAW_10351	PrpB	BAB1_0366		362753	363781	c	ATP/GTP-binding domain-containingprotein		Spera et al. 2006. Proc Natl Acad Sci U S A. 103(44):16514-9
BAW_10352	BAW_10352	BAB1_0367	pseudo	364372	365649			N-terminal deletion; multidrug resistance protein NorM; putative; similar to BS1330_I0340 (Brucella suis 1330)	Brucella suis 1330 genome; accesion number NC_004310	Paulsen et al. 2002. Proc Natl Acad Sci U S A. 99(20):13148-53
BAW_10353	BAW_10353	BAB1_0368		365695	366216	c	invasion protein B		Chain et al. 2005. Infect Immun. 73:8353-61	Brucella abortus 2308; accesion number NC_007618
BAW_10354	tcdS	BAB1_0369		366464	367831		histidine kinase		Hallez et al. 2007. EMBO J. 26(5):1444-55
BAW_10355	tcdR	BAB1_0370		367828	368469		LuxR family regulatory protein		Hallez et al. 2007. EMBO J. 26(5):1444-55
BAW_10356	BAW_10356	BAB1_0371		368757	369236		predicted protein	similar to BR0343; conserved predicted protein	Chain et al. 2005. Infect Immun. 73:8353-61	Brucella abortus 2308; accesion number NC_007618
BAW_10357	BAW_10357	BAB1_0372		369251	370819		C4-dicarboxylate ABC transporter		Chain et al. 2005. Infect Immun. 73:8353-61	Brucella abortus 2308; accesion number NC_007618
BAW_10358	BAW_10358	BAB1_0373		370881	372008		ABC transporter susbstrate-bindingprotein		Chain et al. 2005. Infect Immun. 73:8353-61	Brucella abortus 2308; accesion number NC_007618
BAW_10359	BAW_10359	BAB1_0374		372091	372909	c	predicted protein		Chain et al. 2005. Infect Immun. 73:8353-61	Brucella abortus 2308; accesion number NC_007618
BAW_10360	BAW_10360	BAB1_0375		372922	374349	c	polysaccharide deacetylase		Chain et al. 2005. Infect Immun. 73:8353-61	Brucella abortus 2308; accesion number NC_007618
BAW_10361	BAW_10361	BAB1_0376		374616	374891		predicted protein		Chain et al. 2005. Infect Immun. 73:8353-61	Brucella abortus 2308; accesion number NC_007618
BAW_10362	BAW_10362	BAB1_0377		374897	376375		molybdopterin dehydrogenase FAD-binding subunit		Chain et al. 2005. Infect Immun. 73:8353-61	Brucella abortus 2308; accesion number NC_007618
BAW_10363	BAW_10363	BAB1_0378		376388	378505		xanthine dehydrogenase	similar to BS1330_I0351 (Brucella suis 1330); xanthine dehydrogenase	Brucella suis 1330 genome; accesion number NC_004310	Paulsen et al. 2002. Proc Natl Acad Sci U S A. 99(20):13148-53
BAW_10364	BAW_10364	BAB1_0380		378822	379568		chaperone XdhC		Chain et al. 2005. Infect Immun. 73:8353-61	Brucella abortus 2308; accesion number NC_007618
BAW_10365	BAW_10365	BAB1_0381	pseudo	379649	380562	c		Frame shift; LysR substrate binding domain; similar to BS1330_I0353 (Brucella suis 1330)	Brucella suis 1330 genome; accesion number NC_004310	Paulsen et al. 2002. Proc Natl Acad Sci U S A. 99(20):13148-53
BAW_10366	BAW_10366	BAB1_0382		380743	381993		cystein desulfurase	corresponds to BS1330_I0354 (Brucella suis 1330)	Brucella suis 1330 genome; accesion number NC_004310	Paulsen et al. 2002. Proc Natl Acad Sci U S A. 99(20):13148-53
BAW_10367	BAW_10367	BAB1_0383		381990	383294		guanine deaminase	Catalyzes the deamination of guanine	Chain et al. 2005. Infect Immun. 73:8353-61	Brucella abortus 2308; accesion number NC_007618
BAW_10368	BAW_10368	BAB1_0384		383374	384660		hydroxypyruvate reductase		Chain et al. 2005. Infect Immun. 73:8353-61	Brucella abortus 2308; accesion number NC_007618
BAW_10369	ccoS	BAB1_0385		384641	384799	c	cytochrome oxidase maturation protein cbb3-type		Chain et al. 2005. Infect Immun. 73:8353-61	Brucella abortus 2308; accesion number NC_007618
BAW_10370	BAW_10370	BAB1_0386		384796	387054	c	nitrogen fixation protein FixI		Chain et al. 2005. Infect Immun. 73:8353-61	Brucella abortus 2308; accesion number NC_007618
BAW_10371	BAW_10371	BAB1_0387		387051	387548	c	nitrogen fixation protein FixH		Chain et al. 2005. Infect Immun. 73:8353-61	Brucella abortus 2308; accesion number NC_007618
BAW_10372	BAW_10372	BAB1_0388		387548	389098	c	nitrogen fixation protein FixG		Chain et al. 2005. Infect Immun. 73:8353-61	Brucella abortus 2308; accesion number NC_007618
BAW_10373	ccoP	BAB1_0389		389250	390113	c	cytochrome c heme-binding domain-containing protein		Chain et al. 2005. Infect Immun. 73:8353-61	Brucella abortus 2308; accesion number NC_007618
BAW_10374	ccoQ	BAB1_0390		390106	390264	c	cytochrome c oxidase; cbb3-type; CcoQ subunit		Chain et al. 2005. Infect Immun. 73:8353-61	Brucella abortus 2308; accesion number NC_007618
BAW_10375	ccoO	BAB1_0391		390279	391010	c	cbb3-type cytochrome c oxidase subunit II	CcoO; FixO	Chain et al. 2005. Infect Immun. 73:8353-61	Brucella abortus 2308; accesion number NC_007618
BAW_10376	ccoN	BAB1_0392		391025	392650	c	cbb3-type cytochrome c oxidase subunit I	CcoN; FixN	Chain et al. 2005. Infect Immun. 73:8353-61	Brucella abortus 2308; accesion number NC_007618
BAW_10377	fur	BAB1_0393		392868	393326	c	ferric-uptake regulator		Chain et al. 2005. Infect Immun. 73:8353-61	Brucella abortus 2308; accesion number NC_007618
BAW_10378	BAW_10378	BAB1_0394		393325	393645		predicted protein		Chain et al. 2005. Infect Immun. 73:8353-61	Brucella abortus 2308; accesion number NC_007618
BAW_10379	BAW_10379	BAB1_0395		393757	394371		DSBA oxidoreductase		Chain et al. 2005. Infect Immun. 73:8353-61	Brucella abortus 2308; accesion number NC_007618
BAW_10380	BAW_10380	BAB1_0396-0397	pseudo	394420	395864	c		frame shift; similar to BS1330_I0368 (Brucella suis 1330); predicted	Brucella suis 1330 genome; accesion number NC_004310	Paulsen et al. 2002. Proc Natl Acad Sci U S A. 99(20):13148-53
BAW_10381	BAW_10381	BAB1_0398		396063	397148		methylated-DNA-protein cysteine S-methyltransferase		Chain et al. 2005. Infect Immun. 73:8353-61	Brucella abortus 2308; accesion number NC_007618
BAW_10382	BAW_10382	BAB1_0399		397330	397680		ArsC familiy transcriptional regulator		Chain et al. 2005. Infect Immun. 73:8353-61	Brucella abortus 2308; accesion number NC_007618
BAW_10383	BAW_10383	BAB1_0400		398017	399060		predicted protein		Chain et al. 2005. Infect Immun. 73:8353-61	Brucella abortus 2308; accesion number NC_007618
BAW_10384	BAW_10384	BAB1_0401		399210	400394		MFS transporter		Chain et al. 2005. Infect Immun. 73:8353-61	Brucella abortus 2308; accesion number NC_007618
BAW_10385	bacA	BAB1_0402		400616	401863		transporter	in Escherichia coli SbmA is involved in uptake of microcin J25; functions along with FhuA;TonB; andExbB/D in this capacity; in Sinorhizobium meliloti; BacA is essential and required for symbiosis; defects appear to affect the cell envelope	LeVier et al. 2000. Science 287:2492-2493.
BAW_10386	BAW_10386	BAB1_0403		401902	402900	c	polysaccharide deacetylase		Chain et al. 2005. Infect Immun. 73:8353-61	Brucella abortus 2308; accesion number NC_007618
BAW_10387	BAW_10387	BAB1_0404		403146	403817		predicted protein		Chain et al. 2005. Infect Immun. 73:8353-61	Brucella abortus 2308; accesion number NC_007618
BAW_10388	engA	BAB1_0405		403839	405290		GTP-binding protein EngA	EngA; essential Neisserial GTPase; synchronizes cellular events by interacting with multiple targetswith tandem G-domains; overexpression in Escherichia coli suppresses rrmJ mutation; structural analysis of the Thermotoga maritima ortholog shows different nucleotide binding affinities in the two binding domains	Chain et al. 2005. Infect Immun. 73:8353-61	Brucella abortus 2308; accesion number NC_007618
BAW_10389	BAW_10389	BAB1_0406		405449	406765		heat shock protein Hsp70		Chain et al. 2005. Infect Immun. 73:8353-61	Brucella abortus 2308; accesion number NC_007618
BAW_10390	BAW_10390	BAB1_0407		406854	406979	c	predicted protein		Chain et al. 2005. Infect Immun. 73:8353-61	Brucella abortus 2308; accesion number NC_007618
BAW_10391	BAW_10391	BAB1_0408		407201	408490		ATP/GTP-binding domain-containingprotein		Chain et al. 2005. Infect Immun. 73:8353-61	Brucella abortus 2308; accesion number NC_007618
BAW_10392	BAW_10392	BAB1_0409		408518	408622		predicted protein		Chain et al. 2005. Infect Immun. 73:8353-61	Brucella abortus 2308; accesion number NC_007618
BAW_10393	atpB	BAB1_0410		408761	409159		ATP synthase		Chain et al. 2005. Infect Immun. 73:8353-61	Brucella abortus 2308; accesion number NC_007618
BAW_10394	atpl	BAB1_0411		409267	410016		F0F1 ATP synthase subunit A	Produces ATP from ADP in the presence of a proton gradient across the membrane. Subunit A is part ofthe membrane proton channel F0	Chain et al. 2005. Infect Immun. 73:8353-61	Brucella abortus 2308; accesion number NC_007618
BAW_10395	atpE	BAB1_0412		410084	410311		F0F1 ATP synthase subunit C	Produces ATP from ADP in the presence of a proton gradient across the membrane. Subunit C is part ofthe membrane proton channel F0	Chain et al. 2005. Infect Immun. 73:8353-61	Brucella abortus 2308; accesion number NC_007618
BAW_10396	atpX	BAB1_0413		410483	411109		F0F1 ATP synthase subunit B'	Produces ATP from ADP in the presence of a proton gradient across the membrane. Subunit B'is partofthe membrane proton channel.	Chain et al. 2005. Infect Immun. 73:8353-61	Brucella abortus 2308; accesion number NC_007618
BAW_10397	atpF	BAB1_0414		411120	411599		F0F1 ATP synthase subunit B	Produces ATP from ADP in the presence of a proton gradient across the membrane. Subunit B is part ofthe membrane proton channel.	Chain et al. 2005. Infect Immun. 73:8353-61	Brucella abortus 2308; accesion number NC_007618
BAW_10398	rnhB	BAB1_0415		411722	412384	c	ribonuclease HII	RNH2; RNase HII; binds manganese; endonuclease which specifically degrades the RNA of RNA-DNA hybrids	Chain et al. 2005. Infect Immun. 73:8353-61	Brucella abortus 2308; accesion number NC_007618
BAW_10399	BAW_10399	BAB1_0416		412561	413733	c	radical SAM protein		Chain et al. 2005. Infect Immun. 73:8353-61	Brucella abortus 2308; accesion number NC_007618
BAW_10400	BAW_10400	BAB1_0417		413869	414375		glycosyl transferase		Chain et al. 2005. Infect Immun. 73:8353-61	Brucella abortus 2308; accesion number NC_007618
BAW_10401	BAW_10401	BAB1_0418		414455	414727	c	predicted protein		Chain et al. 2005. Infect Immun. 73:8353-61	Brucella abortus 2308; accesion number NC_007618
BAW_10402	BAW_10402	BAB1_0419		414717	414824		predicted protein		Chain et al. 2005. Infect Immun. 73:8353-61	Brucella abortus 2308; accesion number NC_007618
BAW_10403	BAW_10403	BAB1_0420		414871	415146	c	predicted protein		Chain et al. 2005. Infect Immun. 73:8353-61	Brucella abortus 2308; accesion number NC_007618
BAW_10404	BAW_10404	BAB1_0421		415218	415451	c	predicted protein		Chain et al. 2005. Infect Immun. 73:8353-61	Brucella abortus 2308; accesion number NC_007618
BAW_10405	BAW_10405	BAB1_0422		415414	415560	c	predicted protein		Chain et al. 2005. Infect Immun. 73:8353-61	Brucella abortus 2308; accesion number NC_007618
BAW_10406	ispE	BAB1_0423		415505	416404	c	4-diphosphocytidyl-2-C-methyl-D-erythritol kinase	An essential enzyme in the nonmevalonate pathway of isopentenyl diphosphate and dimethylallyl diphosphate biosynthesis	Chain et al. 2005. Infect Immun. 73:8353-61	Brucella abortus 2308; accesion number NC_007618
BAW_10407	BAW_10407	BAB1_0424		416434	416655	c	predicted protein		Chain et al. 2005. Infect Immun. 73:8353-61	Brucella abortus 2308; accesion number NC_007618
BAW_10408	BAW_10408	BAB1_0425		417086	419377	c	Clp protease		Chain et al. 2005. Infect Immun. 73:8353-61	Brucella abortus 2308; accesion number NC_007618
BAW_10409	BAW_10409	BAB1_0426		419316	419531	c	predicted protein		Chain et al. 2005. Infect Immun. 73:8353-61	Brucella abortus 2308; accesion number NC_007618
BAW_10410	BAW_10410	BAB1_0427		419586	420344	c	cytosine-N4-specific DNA-methyltransferase		Chain et al. 2005. Infect Immun. 73:8353-61	Brucella abortus 2308; accesion number NC_007618
BAW_10411	BAW_10411	BAB1_0428		420365	420592	c	predicted protein		Chain et al. 2005. Infect Immun. 73:8353-61	Brucella abortus 2308; accesion number NC_007618
BAW_10412	BAW_10412	BAB1_0429		420855	421877		polyprenyl synthetase		Chain et al. 2005. Infect Immun. 73:8353-61	Brucella abortus 2308; accesion number NC_007618
BAW_10413	BAW_10413	BAB1_0430		422181	424046		predicted protein		Chain et al. 2005. Infect Immun. 73:8353-61	Brucella abortus 2308; accesion number NC_007618
BAW_10414	glyQ	BAB1_0431		424198	425124		glycyl-tRNA synthetase subunit alpha	glycine--tRNA ligase alpha chain; GlyRS; class II aminoacyl tRNA synthetase; tetramer of alpha(2)beta(2); catalyzes a two-step reaction; first charging a glycine molecule by linking its carboxyl group to the alpha-phosphate of ATP; second by transfer of the aminoacyl-adenylate to its tRNA	Chain et al. 2005. Infect Immun. 73:8353-61	Brucella abortus 2308; accesion number NC_007618
BAW_10415	BAW_10415	BAB1_0432		425130	425243		predicted protein		Chain et al. 2005. Infect Immun. 73:8353-61	Brucella abortus 2308; accesion number NC_007618
BAW_10416	glyS	BAB1_0433		425243	427576		glycyl-tRNA synthetase subunit beta	glycine--tRNA ligase beta chain; glyS; class II aminoacyl tRNA synthetase; tetramer of alpha(2)beta(2); catalyzes a two-step reaction; first charging a glycine molecule by linking the carboxyl group to the alpha-phosphate of ATP; second by transfer of the aminoacyl-adenylate to its tRNA	Chain et al. 2005. Infect Immun. 73:8353-61	Brucella abortus 2308; accesion number NC_007618
BAW_10417	BAW_10417	BAB1_0434		427715	428686		Sua5/YciO/YrdC/YwlC family protein:SUA5		Chain et al. 2005. Infect Immun. 73:8353-61	Brucella abortus 2308; accesion number NC_007618
BAW_10418	BAW_10418	BAB1_0435		428712	430124		FAD linked oxidase		Chain et al. 2005. Infect Immun. 73:8353-61	Brucella abortus 2308; accesion number NC_007618
BAW_10419	BAW_10419	BAB1_0436		430162	430479	c	plasmid stabilization system protein		Chain et al. 2005. Infect Immun. 73:8353-61	Brucella abortus 2308; accesion number NC_007618
BAW_10420	BAW_10420	BAB1_0437		430476	430736	c	CopG family transcriptional regulator		Chain et al. 2005. Infect Immun. 73:8353-61	Brucella abortus 2308; accesion number NC_007618
BAW_10421	BAW_10421	BAB1_0438		430984	431550		predicted protein		Chain et al. 2005. Infect Immun. 73:8353-61	Brucella abortus 2308; accesion number NC_007618
BAW_10422	BAW_10422	BAB1_0439		431693	432445	c	enoyl-CoA hydratase	Catalyzes the reversible hydration of unsaturated fatty acyl-CoA to beta-hydroxyacyl-CoA	Chain et al. 2005. Infect Immun. 73:8353-61	Brucella abortus 2308; accesion number NC_007618
BAW_10423	BAW_10423	BAB1_0440		432448	434226	c	acyl-CoA dehydrogenase		Chain et al. 2005. Infect Immun. 73:8353-61	Brucella abortus 2308; accesion number NC_007618
BAW_10424	cgsB	BAB1_0441		434544	435689		diguanylate cyclase		Petersen et al. 2011. J Bacteriol. 193:5683-5691
BAW_10425	purD	BAB1_0442		435702	436985	c	phosphoribosylamine--glycine ligase	catalyzes the formation of N(1)-(5-phospho-D-ribosyl)glycinamide from 5-phospho-D-ribosylamineandglycine in purine biosynthesis	Chain et al. 2005. Infect Immun. 73:8353-61	Brucella abortus 2308; accesion number NC_007618
BAW_10426	ubiA	BAB1_0443		437130	438131		4-hydroxybenzoate polyprenyltransferase	UbiA prenyltransferase family catalyzes the transfer of a prenyl group to various acceptorswith hydrophobic ring structures in the biosynthesis of respiratory quinones; hemes; chlorophylls; vitamin E; and shikonin	Chain et al. 2005. Infect Immun. 73:8353-61	Brucella abortus 2308; accesion number NC_007618
BAW_10427	pdxH	BAB1_0444		438171	438797	c	pyridoxamine 5'-phosphate oxidase	catalyzes the formation of pyridoxal 5'-phosphate from pyridoxamine 5'-phosphate	Chain et al. 2005. Infect Immun. 73:8353-61	Brucella abortus 2308; accesion number NC_007618
BAW_10428	BAW_10428	BAB1_0445		439056	439526		predicted protein		Chain et al. 2005. Infect Immun. 73:8353-61	Brucella abortus 2308; accesion number NC_007618
BAW_10429	BAW_10429	BAB1_0446		439671	440612		heat shock protein DnaJ		Chain et al. 2005. Infect Immun. 73:8353-61	Brucella abortus 2308; accesion number NC_007618
BAW_10430	fabI-1	BAB1_0447		440756	441574		enoyl-(acyl carrier protein) reductase	Catalyzes a key regulatory step in fatty acid biosynthesis	Chain et al. 2005. Infect Immun. 73:8353-61	Brucella abortus 2308; accesion number NC_007618
BAW_10431	BAW_10431	BAB1_0448		441689	442279		phosphoglycerate/bisphosphoglycerate mutase		Chain et al. 2005. Infect Immun. 73:8353-61	Brucella abortus 2308; accesion number NC_007618
BAW_10432	BAW_10432	BAB1_0449		442541	442750		cold-shock protein		Chain et al. 2005. Infect Immun. 73:8353-61	Brucella abortus 2308; accesion number NC_007618
BAW_10433	BAW_10433	BAB1_0450		442848	442997	c	predicted protein		Chain et al. 2005. Infect Immun. 73:8353-61	Brucella abortus 2308; accesion number NC_007618
BAW_10434	BAW_10434	BAB1_0451		443253	443432		predicted protein		Chain et al. 2005. Infect Immun. 73:8353-61	Brucella abortus 2308; accesion number NC_007618
BAW_10435	BAW_10435	BAB1_0452		443527	444189		predicted protein		Chain et al. 2005. Infect Immun. 73:8353-61	Brucella abortus 2308; accesion number NC_007618
BAW_10436	BAW_10436	BAB1_0453		444334	444585	c	predicted protein		Chain et al. 2005. Infect Immun. 73:8353-61	Brucella abortus 2308; accesion number NC_007618
BAW_10437	aroC	BAB1_0454		444860	445954		chorismate synthase	catalyzes the formation of chorismate from 5-O-(1-carboxyvinyl)-3-phosphoshikimate in aromaticaminoacid biosynthesis	Chain et al. 2005. Infect Immun. 73:8353-61	Brucella abortus 2308; accesion number NC_007618
BAW_10438	BAW_10438	BAB1_0455		446090	447205		3;4-dihydroxy-2-butanone 4-phosphate synthase		Chain et al. 2005. Infect Immun. 73:8353-61	Brucella abortus 2308; accesion number NC_007618
BAW_10439	BAW_10439	BAB1_0456		447358	448371		histone deacetylase family protein		Chain et al. 2005. Infect Immun. 73:8353-61	Brucella abortus 2308; accesion number NC_007618
BAW_10440	xseB	BAB1_0457		448376	448630		exodeoxyribonuclease VII small subunit	catalyzes the bidirectional exonucleolytic cleavage of DNA	Chain et al. 2005. Infect Immun. 73:8353-61	Brucella abortus 2308; accesion number NC_007618
BAW_10441	BAW_10441	BAB1_0458		448637	449155	c	DedA family protein		Chain et al. 2005. Infect Immun. 73:8353-61	Brucella abortus 2308; accesion number NC_007618
BAW_10442	BAW_10442	BAB1_0459		449397	449657	c	transglycosylase-associated protein		Chain et al. 2005. Infect Immun. 73:8353-61	Brucella abortus 2308; accesion number NC_007618
BAW_10443	BAW_10443	BAB1_0460		449820	450371		ribosomal protein P2		Chain et al. 2005. Infect Immun. 73:8353-61	Brucella abortus 2308; accesion number NC_007618
BAW_10444	BAW_10444	BAB1_0461		450575	451447		predicted protein		Chain et al. 2005. Infect Immun. 73:8353-61	Brucella abortus 2308; accesion number NC_007618
BAW_10445	dxs	BAB1_0462		451590	453521		1-deoxy-D-xylulose-5-phosphate synthase	catalyzes the formation of 1-deoxy-D-xylulose 5-phosphate from pyruvate and D-glyceraldehyde 3-phosphate	Chain et al. 2005. Infect Immun. 73:8353-61	Brucella abortus 2308; accesion number NC_007618
BAW_10446	tlyA	BAB1_0463		453527	454288		hemolysin		Chain et al. 2005. Infect Immun. 73:8353-61	Brucella abortus 2308; accesion number NC_007618
BAW_10447	BAW_10447	BAB1_0464		454285	455532		RNA methyltransferase		Chain et al. 2005. Infect Immun. 73:8353-61	Brucella abortus 2308; accesion number NC_007618
BAW_10448	BAW_10448	BAB1_0465		455644	456246	c	lysine decarxylase		Chain et al. 2005. Infect Immun. 73:8353-61	Brucella abortus 2308; accesion number NC_007618
BAW_10449	BAW_10449	BAB1_0466		456376	456741		predicted protein		Chain et al. 2005. Infect Immun. 73:8353-61	Brucella abortus 2308; accesion number NC_007618
BAW_10450	BAW_10450	BAB1_0467		456928	458142		peptidase		Chain et al. 2005. Infect Immun. 73:8353-61	Brucella abortus 2308; accesion number NC_007618
BAW_10451	BAW_10451	BAB1_0468		458344	460230		ABC transporter ATPase		Chain et al. 2005. Infect Immun. 73:8353-61	Brucella abortus 2308; accesion number NC_007618
BAW_10452	Psd	BAB1_0469		460335	461033		phosphatidylserine decarboxylase	catalyzes the decarboxylaton of phospatidyl-L-sering to phosphatidylethanolamine	Bukata et al. 2008. J Bacteriol. 190(24):8197-203
BAW_10453	pssA	BAB1_0470		461038	461874		CDP-alcohol phosphatidyltransferase		Bukata et al. 2008. J Bacteriol. 190(24):8197-203
BAW_10454	BAW_10454	BAB1_0471		461959	462699	c	short-chain dehydrogenase/reductase SDR:glucose/ribitol dehydrogenase		Chain et al. 2005. Infect Immun. 73:8353-61	Brucella abortus 2308; accesion number NC_007618
BAW_10455	purF	BAB1_0472		462768	464225	c	amidophosphoribosyltransferase	Catalyzes first step of the de novo purine nucleotide biosynthetic pathway	Chain et al. 2005. Infect Immun. 73:8353-61	Brucella abortus 2308; accesion number NC_007618
BAW_10456	BAW_10456	BAB1_0473		464540	465118	c	colicin V production protein		Chain et al. 2005. Infect Immun. 73:8353-61	Brucella abortus 2308; accesion number NC_007618
BAW_10457	radA	BAB1_0474		465244	466647	c	DNA repair protein RadA	Sms; stabilizes the strand-invasion intermediate during the DNA repair; involved in recombination ofdonor DNA and plays an important role in DNA damage repair after exposure to mutagenic agents	Chain et al. 2005. Infect Immun. 73:8353-61	Brucella abortus 2308; accesion number NC_007618
BAW_10458	dnaB	BAB1_0475		466675	468180	c	replicative DNA helicase	unwinds double stranded DNA	Chain et al. 2005. Infect Immun. 73:8353-61	Brucella abortus 2308; accesion number NC_007618
BAW_10459	cfa	BAB1_0476		468379	469659	c	cyclopropane-fatty-acyl-phospholipid synthase		Chain et al. 2005. Infect Immun. 73:8353-61	Brucella abortus 2308; accesion number NC_007618
BAW_10460	rplI	BAB1_0477		470033	470602	c	50S ribosomal protein L9	in Escherichia coli this protein is wrapped around the base of the L1 stalk	Chain et al. 2005. Infect Immun. 73:8353-61	Brucella abortus 2308; accesion number NC_007618
BAW_10461	BAW_10461	BAB1_0478		470632	471588	c	predicted protein		Chain et al. 2005. Infect Immun. 73:8353-61	Brucella abortus 2308; accesion number NC_007618
BAW_10462	rpsR	BAB1_0479		471739	471987	c	30S ribosomal protein S18	binds as a heterodimer with protein S6 to the central domain of the 16S rRNA; helps stabilize the platform of the 30S subunit	Chain et al. 2005. Infect Immun. 73:8353-61	Brucella abortus 2308; accesion number NC_007618
BAW_10463	rpsF	BAB1_0480		471990	472436	c	30S ribosomal protein S6	binds cooperatively with S18 to the S15-16S complex; allowing platform assembly to continuewith S11and S21	Chain et al. 2005. Infect Immun. 73:8353-61	Brucella abortus 2308; accesion number NC_007618
BAW_10464	BAW_10464	BAB1_0481		472461	472820	c	predicted protein		Chain et al. 2005. Infect Immun. 73:8353-61	Brucella abortus 2308; accesion number NC_007618
BAW_10465	fabD	BAB1_0482		472842	473786		malonyl CoA-acyl carrier protein transacylase		Chain et al. 2005. Infect Immun. 73:8353-61	Brucella abortus 2308; accesion number NC_007618
BAW_10466	fabG	BAB1_0483		473856	474593		3-ketoacyl-ACP reductase	catalyzes the first of the two reduction steps in the elongation cycle of fatty acid synthesis	Chain et al. 2005. Infect Immun. 73:8353-61	Brucella abortus 2308; accesion number NC_007618
BAW_10467	acpP	BAB1_0484		474867	475103		acyl carrier protein	carries the fatty acid chain in fatty acid biosynthesis	Chain et al. 2005. Infect Immun. 73:8353-61	Brucella abortus 2308; accesion number NC_007618
BAW_10468	BAW_10468	BAB1_0485		475107	475370		predicted protein		Chain et al. 2005. Infect Immun. 73:8353-61	Brucella abortus 2308; accesion number NC_007618
BAW_10469	BAW_10469	BAB1_0486		475427	476689		3-oxoacyl-(acyl carrier protein) synthase II	FabF; beta-ketoacyl-ACP synthase II; KASII; catalyzes a condensation reaction in fatty acidbiosynthesis: addition of an acyl acceptor of two carbons from malonyl-ACP; required for the elongation of short-chain unsaturated acyl-ACP	Chain et al. 2005. Infect Immun. 73:8353-61	Brucella abortus 2308; accesion number NC_007618
BAW_10470	mitG	BAB1_0487		476914	478152		4-amino-4-deoxychorismate lyase		Chain et al. 2005. Infect Immun. 73:8353-61	Brucella abortus 2308; accesion number NC_007618
BAW_10471	BAW_10471	BAB1_0488		478337	479236		predicted protein		Chain et al. 2005. Infect Immun. 73:8353-61	Brucella abortus 2308; accesion number NC_007618
BAW_10472	gmk	BAB1_0489		479245	479907		guanylate kinase	Essential for recycling GMP and indirectly; cGMP	Chain et al. 2005. Infect Immun. 73:8353-61	Brucella abortus 2308; accesion number NC_007618
BAW_10473	BAW_10473	BAB1_0490		479934	481346	c	protease TldD		Chain et al. 2005. Infect Immun. 73:8353-61	Brucella abortus 2308; accesion number NC_007618
BAW_10474	BAW_10474	BAB1_0491		481487	482083	c	predicted protein		Chain et al. 2005. Infect Immun. 73:8353-61	Brucella abortus 2308; accesion number NC_007618
BAW_10475	BAW_10475	BAB1_0492		482547	483401		cytochrome c oxidase subunit II		Chain et al. 2005. Infect Immun. 73:8353-61	Brucella abortus 2308; accesion number NC_007618
BAW_10476	coxA	BAB1_0493		483539	485197		cytochrome c oxidase subunit I		Chain et al. 2005. Infect Immun. 73:8353-61	Brucella abortus 2308; accesion number NC_007618
BAW_10477	ctaB	BAB1_0494	pseudo	485520	486365			Truncated; C-terminal deletion of 105 bp; protoheme IX farnesyltransferase; similar to BS1330_I0470	Brucella suis 1330 genome; accesion number NC_004310	Paulsen et al. 2002. Proc Natl Acad Sci U S A. 99(20):13148-53
BAW_10478	ctaG	BAB1_0495-0496	pseudo	486566	487166			Frame shift. Cytochrome c oxidase assembly protein Ctag KO: K02258 cytochrome c oxidase subunit XI assembly protein; similar to BS1330_I0472	Brucella suis 1330 genome; accesion number NC_004310	Paulsen et al. 2002. Proc Natl Acad Sci U S A. 99(20):13148-53
BAW_10479	coxC	BAB1_0497		487375	488253		cytochrome c oxidase subunit III		Chain et al. 2005. Infect Immun. 73:8353-61	Brucella abortus 2308; accesion number NC_007618
BAW_10480	BAW_10480	BAB1_0498-0499	pseudo	488367	488755			Internal deletion and frame shift; conserved predicted protein; similar to BS1330_I0474 (Brucella suis 1330)	Brucella suis 1330 genome; accesion number NC_004310	Paulsen et al. 2002. Proc Natl Acad Sci U S A. 99(20):13148-53
BAW_10481	BAW_10481	BAB1_0500		488752	489501		Surf1 protein		Chain et al. 2005. Infect Immun. 73:8353-61	Brucella abortus 2308; accesion number NC_007618
BAW_10482	ispH	BAB1_0501		489532	490650		4-hydroxy-3-methylbut-2-enyl diphosphate reductase	catalyzes the conversion of 1-hydroxy-2-methyl-2-(E)-butenyl 4-diphosphate into isopentenyldiphosphate (IPP) and dimethylallyl diphosphate (DMAPP); functions in the nonmevalonate isoprenoid biosynthesis pathway	Chain et al. 2005. Infect Immun. 73:8353-61	Brucella abortus 2308; accesion number NC_007618
BAW_10483	thrB	BAB1_0502		490656	491636		homoserine kinase	catalyzes the formation of O-phospho-L-homoserine from L-homoserine	Chain et al. 2005. Infect Immun. 73:8353-61	Brucella abortus 2308; accesion number NC_007618
BAW_10484	rnhA	BAB1_0503		491633	492097		ribonuclease H	An endonuclease that specifically degrades the RNA strand of RNA-DNA hybrids	Chain et al. 2005. Infect Immun. 73:8353-61	Brucella abortus 2308; accesion number NC_007618
BAW_10485	BAW_10485	BAB1_0504		492127	492612	c	Alkyl hydroperoxide reductase/ Thiol specific antioxidant/ Mal allergen		Chain et al. 2005. Infect Immun. 73:8353-61	Brucella abortus 2308; accesion number NC_007618
BAW_10486	BAW_10486	BAB1_0505		492792	493592	c	30S ribosomal protein S7		Chain et al. 2005. Infect Immun. 73:8353-61	Brucella abortus 2308; accesion number NC_007618
BAW_10487	BAW_10487	BAB1_0506		493727	494329		predicted protein		Chain et al. 2005. Infect Immun. 73:8353-61	Brucella abortus 2308; accesion number NC_007618
BAW_10488	pdeA	BAB1_0507		494443	497337	c	diguanylate cyclase		Petersen et al. 2011. J Bacteriol. 193:5683-5691
BAW_10489	BAW_10489	BAB1_0508		497334	497954	c	N-acetyltransferase GCN5		Chain et al. 2005. Infect Immun. 73:8353-61	Brucella abortus 2308; accesion number NC_007618
BAW_10490	BAW_10490	BAB1_0509		498125	499417	c	insulinase-like peptidase		Chain et al. 2005. Infect Immun. 73:8353-61	Brucella abortus 2308; accesion number NC_007618
BAW_10491	thrC	BAB1_0510		499471	500862	c	threonine synthase	catalyzes the formation of L-threonine from O-phospho-L-homoserine	Chain et al. 2005. Infect Immun. 73:8353-61	Brucella abortus 2308; accesion number NC_007618
BAW_10492	BAW_10492	BAB1_0511		501224	501802		putative lipoprotein		Chain et al. 2005. Infect Immun. 73:8353-61	Brucella abortus 2308; accesion number NC_007618
BAW_10493	bpdB	BAB1_0512		502116	503750		diguanylate phosphodiesterase		Petersen et al. 2011. J Bacteriol. 193:5683-5691
BAW_10494	BAW_10494	BAB1_0513		503879	504064		predicted protein		Chain et al. 2005. Infect Immun. 73:8353-61	Brucella abortus 2308; accesion number NC_007618
BAW_10495	BAW_10495	BAB1_0514		504106	504792	c	HAD family hydrolase		Chain et al. 2005. Infect Immun. 73:8353-61	Brucella abortus 2308; accesion number NC_007618
BAW_10496	BAW_10496	BAB1_0515		504940	506646	c	Cl- channel voltage-gated family protein		Chain et al. 2005. Infect Immun. 73:8353-61	Brucella abortus 2308; accesion number NC_007618
BAW_10497	ccrM	BAB1_0516		506983	508116		modification methylase		Robertson et al. 2000. J Bacteriol.182(12):3482-9
BAW_10498	BAW_10498	BAB1_0517		508199	508816	c	2-haloalkanoic acid dehalogenase		Chain et al. 2005. Infect Immun. 73:8353-61	Brucella abortus 2308; accesion number NC_007618
BAW_10499	mutY	BAB1_0518		508813	509889	c	adenine glycosylase		Chain et al. 2005. Infect Immun. 73:8353-61	Brucella abortus 2308; accesion number NC_007618
BAW_10500	BAW_10500	BAB1_0519		510163	510690		adenine glycosylase		Chain et al. 2005. Infect Immun. 73:8353-61	Brucella abortus 2308; accesion number NC_007618
BAW_10501	BAW_10501	BAB1_0520		510708	510881		predicted protein		Chain et al. 2005. Infect Immun. 73:8353-61	Brucella abortus 2308; accesion number NC_007618
BAW_10502	BAW_10502	BAB1_0521		510928	511581		DSBA oxidoreductase		Chain et al. 2005. Infect Immun. 73:8353-61	Brucella abortus 2308; accesion number NC_007618
BAW_10503	smc	BAB1_0522		511660	515118		chromosome segregation protein SMC		Chain et al. 2005. Infect Immun. 73:8353-61	Brucella abortus 2308; accesion number NC_007618
BAW_10504	BAW_10504	BAB1_0523	pseudo	515141	516017			Frame shift; cobalt-zinc-cadmium resistance protein; similar to BS1330_I0499 (Brucella suis 1330)	Brucella suis 1330 genome; accesion number NC_004310	Paulsen et al. 2002. Proc Natl Acad Sci U S A. 99(20):13148-53
BAW_10505	BAW_10505	BAB1_0524		516127	516468	c	glyoxalase family protein		Chain et al. 2005. Infect Immun. 73:8353-61	Brucella abortus 2308; accesion number NC_007618
BAW_10506	ppdK	BAB1_0525		516732	519395		pyruvate phosphate dikinase	catalyzes the formation of phosphoenolpyruvate from pyruvate	Chain et al. 2005. Infect Immun. 73:8353-61	Brucella abortus 2308; accesion number NC_007618
BAW_10507	BAW_10507	BAB1_0526		519609	520427		polysaccharide deacetylase		Chain et al. 2005. Infect Immun. 73:8353-61	Brucella abortus 2308; accesion number NC_007618
BAW_10508	ifoP	BAB1_0527		520722	521108	c	marker of new poles		Deghelt et al. 2014. Nat Commun.9;5:4366
BAW_10509	BAW_10509	BAB1_0528		521392	522180		predicted protein		Chain et al. 2005. Infect Immun. 73:8353-61	Brucella abortus 2308; accesion number NC_007618
BAW_10510	BAW_10510	BAB1_0529		522181	523086	c	beta-lactamase-like protein		Chain et al. 2005. Infect Immun. 73:8353-61	Brucella abortus 2308; accesion number NC_007618
BAW_10511	BAW_10511	BAB1_0530		523287	523886		BioY protein		Chain et al. 2005. Infect Immun. 73:8353-61	Brucella abortus 2308; accesion number NC_007618
BAW_10512	BAW_10512	BAB1_0531		524022	524531		ureidoglycolate hydrolase	catalyzes the formation of glyoxylate from (S)-ureidoglycolate	Chain et al. 2005. Infect Immun. 73:8353-61	Brucella abortus 2308; accesion number NC_007618
BAW_10513	BAW_10513	BAB1_0532		524543	524899		5-hydroxyisourate hydrolase		Chain et al. 2005. Infect Immun. 73:8353-61	Brucella abortus 2308; accesion number NC_007618
BAW_10514	BAW_10514	BAB1_0533		524970	525806		ribonuclease III		Chain et al. 2005. Infect Immun. 73:8353-61	Brucella abortus 2308; accesion number NC_007618
BAW_10515	wbkD	BAB1_0534		526343	528211		polysaccharide biosynthesis protein CapD		Chain et al. 2005. Infect Immun. 73:8353-61	Brucella abortus 2308; accesion number NC_007618
BAW_10516	wbkF	BAB1_0535		528198	529205	c	glycosyl transferase family protein		Chain et al. 2005. Infect Immun. 73:8353-61	Brucella abortus 2308; accesion number NC_007618
BAW_10517	BAW_10517	BAB1_0536		530414	531001		transcriptional regulator LacI		Chain et al. 2005. Infect Immun. 73:8353-61	Brucella abortus 2308; accesion number NC_007618
BAW_10518	BAW_10518	BAB1_0537		531896	532021		predicted protein		Chain et al. 2005. Infect Immun. 73:8353-61	Brucella abortus 2308; accesion number NC_007618
BAW_10519	BAW_10519	BAB1_0538		532015	532317		DNA binding protein		Chain et al. 2005. Infect Immun. 73:8353-61	Brucella abortus 2308; accesion number NC_007618
BAW_10520	BAW_10520	BAB1_0539		532289	532738		integrase catalytic subunit		Chain et al. 2005. Infect Immun. 73:8353-61	Brucella abortus 2308; accesion number NC_007618
BAW_10521	wbkC	BAB1_0540		533074	533853	c	GDP-mannose 4;6-dehydratase		Godfroid et al. 2000. Res Microbiol. 151(8):655-68.
BAW_10522	wbkB	BAB1_0541		533880	534734	c	perosamine synthetase WbkB		Godfroid et al. 2000. Res Microbiol. 151(8):655-68.
BAW_10523	wzt	BAB1_0542		534731	535489	c	ABC transporter ATPase		Godfroid et al. 2000. Res Microbiol. 151(8):655-68.
BAW_10524	wzm	BAB1_0543		535486	536268	c	acriflavin ABC transporter		Godfroid et al. 2000. Res Microbiol. 151(8):655-68.
BAW_10525	per	BAB1_0544		536283	537386	c	perosamine synthetase		Godfroid et al. 2000. Res Microbiol. 151(8):655-68.
BAW_10526	gmd	BAB1_0545		537394	538482	c	GDP-mannose 4;6-dehydratase		Godfroid et al. 2000. Res Microbiol. 151(8):655-68.
BAW_10527	BAW_10527	BAB1_0547		539253	539627		transposase		Chain et al. 2005. Infect Immun. 73:8353-61	Brucella abortus 2308; accesion number NC_007618
BAW_10528	BAW_10528	BAB1_0548		539657	540043		transposase		Chain et al. 2005. Infect Immun. 73:8353-61	Brucella abortus 2308; accesion number NC_007618
BAW_10529	BAW_10529	BAB1_0549		540040	540450		transposase		Chain et al. 2005. Infect Immun. 73:8353-61	Brucella abortus 2308; accesion number NC_007618
BAW_10530	BAW_10530	BAB1_0552		540654	540893		transposase		Chain et al. 2005. Infect Immun. 73:8353-61	Brucella abortus 2308; accesion number NC_007618
BAW_10531	wbkA	BAB1_0553		541024	542142		group 1 glycosyl transferase		Godfroid et al. 2000. Res Microbiol. 151(8):655-68.
BAW_10532	BAW_10532	BAB1_0554		542200	542568		IS5 family transposase orfA		Chain et al. 2005. Infect Immun. 73:8353-61	Brucella abortus 2308; accesion number NC_007618
BAW_10533	BAW_10533	BAB1_0555		542664	543005		IS5 family transposase orfB		Chain et al. 2005. Infect Immun. 73:8353-61	Brucella abortus 2308; accesion number NC_007618
BAW_10534	BAW_10534	BAB1_0556	pseudo	543095	543649	c		Premature stop codon; transposase; corresponds to BMEI1401 (Brucella melitensis 16M)	Brucella melitensis 16M genome; accession number NC_003317	DelVecchio et al. 2002. Proc Natl Acad Sci U S A. 99(1):443-8.
BAW_10535	BAW_10535	BAB1_0557	pseudo	543812	544057		ISBm1; transposase orfA	sequencing gap -NNNNN-	Chain et al. 2005. Infect Immun. 73:8353-61	Brucella abortus 2308; accesion number NC_007618
BAW_10536	BAW_10536	BAB1_0558	pseudo	544395	544559		transposase IS4	sequencing gap -NNNNN-	Chain et al. 2005. Infect Immun. 73:8353-61	Brucella abortus 2308; accesion number NC_007618
BAW_10537	BAW_10537	BAB1_0559		544919	545218		transposase		Chain et al. 2005. Infect Immun. 73:8353-61	Brucella abortus 2308; accesion number NC_007618
BAW_10538	manB	BAB1_0560		545450	546739		phosphoglucomutase/phosphomannomutase		González et al. 2008. PLoS One. 3(7):e2760
BAW_10539	manC	BAB1_0561		546810	548234		mannose-6-phosphate isomerase		González et al. 2008. PLoS One. 3(7):e2760
BAW_10540	manA	BAB1_0562		548267	549544		mannose-6-phosphate isomerase	not pseudogene in 9-941: similar to BR0539; mannose-6-phosphate isomerase	González et al. 2008. PLoS One. 3(7):e2760
BAW_10541	wbkE	BAB1_0563		549522	550631		group 1 glycosyl transferase		González et al. 2008. PLoS One. 3(7):e2760
BAW_10542	BAW_10542	BAB1_0564		551112	551324	c	predicted protein		Chain et al. 2005. Infect Immun. 73:8353-61	Brucella abortus 2308; accesion number NC_007618
BAW_10543	BAW_10543	BAB1_0565		551323	552858		ABC transporter ATPase		Chain et al. 2005. Infect Immun. 73:8353-61	Brucella abortus 2308; accesion number NC_007618
BAW_10544	rbsC-1	BAB1_0566		552879	553880		ABC transporter permease		Chain et al. 2005. Infect Immun. 73:8353-61	Brucella abortus 2308; accesion number NC_007618
BAW_10545	rbsB-1	BAB1_0567		553959	554921		ABC trasnsporter substrate-bindingprotein		Chain et al. 2005. Infect Immun. 73:8353-61	Brucella abortus 2308; accesion number NC_007618
BAW_10546	BAW_10546	BAB1_0568		554979	556031		AP endonuclease		Chain et al. 2005. Infect Immun. 73:8353-61	Brucella abortus 2308; accesion number NC_007618
BAW_10547	BAW_10547	BAB1_0569		556039	557133		oxidoreductase	similar to BR0546; oxidoreductase; Gfo/Idh/MocA family	Chain et al. 2005. Infect Immun. 73:8353-61	Brucella abortus 2308; accesion number NC_007618
BAW_10548	BAW_10548	BAB1_0570		557178	558485	c	xylose isomerase	catalyzes the interconversion of D-xylose to D-xylulose	Chain et al. 2005. Infect Immun. 73:8353-61	Brucella abortus 2308; accesion number NC_007618
BAW_10549	xylB	BAB1_0571		558532	559983	c	carbohydrate kinase:xylulokinase		Chain et al. 2005. Infect Immun. 73:8353-61	Brucella abortus 2308; accesion number NC_007618
BAW_10550	BAW_10550	BAB1_0572		560016	561047	c	transcriptional regulator LacI		Chain et al. 2005. Infect Immun. 73:8353-61	Brucella abortus 2308; accesion number NC_007618
BAW_10551	BAW_10551	BAB1_0573-0574	pseudo	561309	562303	c		Internal deletion and frame shift; similar to BS1330_I0546 (Brucella suis 1330); AraC family transcriptional regulator	Brucella suis 1330 genome; accesion number NC_004310	Paulsen et al. 2002. Proc Natl Acad Sci U S A. 99(20):13148-53
BAW_10552	BAW_10552	BAB1_0575		562674	562781	c	predicted protein		Chain et al. 2005. Infect Immun. 73:8353-61	Brucella abortus 2308; accesion number NC_007618
BAW_10553	BAW_10553	BAB1_0576		562841	564304	c	betaine aldehyde dehydrogenase	catalyzes the formation of betaine from betaine aldehyde	Chain et al. 2005. Infect Immun. 73:8353-61	Brucella abortus 2308; accesion number NC_007618
BAW_10554	BAW_10554	BAB1_0577		564456	566138	c	choline dehydrogenase	catalyzes the oxidation of choline to betaine aldehyde and betain aldehyde to glycine betaine. Regulated by AbcR sRNAin B abortus 2308 (Caswell CC et al 2012 Mol Microbiol. Transcription is regulated when B. melitensis is infecting HeLa cells (Rosetti CA et al 2011 Microb Pathog). Absent in B abortus 9-941 and B melitensis 16M according to Tsolis R et al 2009 PLoS ONe	Caswell et al. 2012. Mol Microbiol.85(2):345-60
BAW_10555	tetR9	BAB1_0578		566141	566737	c	transcriptional regulator BetI	HTH-type; bet1; Repressor involved in choline regulation of the bet genes	Haine et al; Infect Immun. 2005 Sep;73(9):5578-86.
BAW_10556	BAW_10556	BAB1_0579		566928	567950		asparaginase		Chain et al. 2005. Infect Immun. 73:8353-61	Brucella abortus 2308; accesion number NC_007618
BAW_10557	BAW_10557	BAB1_0580		567995	568465		transcription elongation factor GreA/GreB		Chain et al. 2005. Infect Immun. 73:8353-61	Brucella abortus 2308; accesion number NC_007618
BAW_10558	BAW_10558	BAB1_0581		568462	568851	c	cytochrome C biogenesis protein CcmH		Chain et al. 2005. Infect Immun. 73:8353-61	Brucella abortus 2308; accesion number NC_007618
BAW_10559	BAW_10559	BAB1_0582		568848	569078	c	AbrB family transcriptional regulator		Chain et al. 2005. Infect Immun. 73:8353-61	Brucella abortus 2308; accesion number NC_007618
BAW_10560	BAW_10560	BAB1_0583		569139	570131	c	Mg2+ transporter protein; CorA-like		Chain et al. 2005. Infect Immun. 73:8353-61	Brucella abortus 2308; accesion number NC_007618
BAW_10561	BAW_10561	BAB1_0584-0585	pseudo	570287	571303			Double frame shift. Bacterial regulatory proteins; AsnC family:Bacterial regulatory protein; GntR family; similar to BS1330_I0556 (Brucella suis 1330)	Brucella suis 1330 genome; accesion number NC_004310	Paulsen et al. 2002. Proc Natl Acad Sci U S A. 99(20):13148-53
BAW_10562	BAW_10562	BAB1_0586	pseudo	571125	572241			Frame shift and 27bp internal deletion; cyanate transport protein CynX; similar to BS1330_I0557 (Brucella suis 1330)	Brucella suis 1330 genome; accesion number NC_004310	Paulsen et al. 2002. Proc Natl Acad Sci U S A. 99(20):13148-53
BAW_10563	BAW_10563	BAB1_0587		572298	572660	c	predicted protein		Chain et al. 2005. Infect Immun. 73:8353-61	Brucella abortus 2308; accesion number NC_007618
BAW_10564	BAW_10564	BAB1_0588		572996	574507		ATP/GTP-binding domain-containingprotein		Chain et al. 2005. Infect Immun. 73:8353-61	Brucella abortus 2308; accesion number NC_007618
BAW_10565	BAW_10565	BAB1_0589		574697	575413	c	predicted protein		Chain et al. 2005. Infect Immun. 73:8353-61	Brucella abortus 2308; accesion number NC_007618
BAW_10566	BAW_10566	BAB1_0590		575716	576369	c	HAD family hydrolase		Chain et al. 2005. Infect Immun. 73:8353-61	Brucella abortus 2308; accesion number NC_007618
BAW_10567	sodA	BAB1_0591		576592	577191		manganese and iron superoxide dismutase		Martin et al. 2012. Microbiology 158:1767-1774
BAW_10568	BAW_10568	BAB1_0592		577237	577812		predicted protein		Chain et al. 2005. Infect Immun. 73:8353-61	Brucella abortus 2308; accesion number NC_007618
BAW_10569	BAW_10569	BAB1_0593		577816	579924	c	esterase/lipase/thioesterase		Chain et al. 2005. Infect Immun. 73:8353-61	Brucella abortus 2308; accesion number NC_007618
BAW_10570	mucR	BAB1_0594		580497	580925		transcriptional regulator MucR		Mirabella et al. 2013. J Bacteriol. 195(3):453-65	Caswell et al. 2013. Infect Immun. 81(4):1040-51
BAW_10571	BAW_10571	BAB1_0595		581133	581381	c	predicted protein		Chain et al. 2005. Infect Immun. 73:8353-61	Brucella abortus 2308; accesion number NC_007618
BAW_10572	BAW_10572	BAB1_0596		581625	582080		predicted protein		Chain et al. 2005. Infect Immun. 73:8353-61	Brucella abortus 2308; accesion number NC_007618
BAW_10573	BAW_10573	BAB1_0597		582227	582871		predicted protein		Chain et al. 2005. Infect Immun. 73:8353-61	Brucella abortus 2308; accesion number NC_007618
BAW_10574	BAW_10574	BAB1_0598		582982	584298		amidase	catalyzes the hydrolysis of a monocarboxylic acid amid to form a monocarboxylate and ammonia	Chain et al. 2005. Infect Immun. 73:8353-61	Brucella abortus 2308; accesion number NC_007618
BAW_10575	BAW_10575	BAB1_0599		584339	584764	c	cysteine desufuration protein SufE		Chain et al. 2005. Infect Immun. 73:8353-61	Brucella abortus 2308; accesion number NC_007618
BAW_10576	BAW_10576	BAB1_0600		584844	585293	c	predicted protein		Chain et al. 2005. Infect Immun. 73:8353-61	Brucella abortus 2308; accesion number NC_007618
BAW_10577	divJ	BAB1_0601		585584	587413		histidine kinase		Hallez et al. 2007. EMBO J. 26(5):1444-55
BAW_10578	BAW_10578	BAB1_0602		587340	588356		peptidoglycan binding domain-containing protein		Chain et al. 2005. Infect Immun. 73:8353-61	Brucella abortus 2308; accesion number NC_007618
BAW_10579	BAW_10579	BAB1_0603		588370	588717		predicted protein		Chain et al. 2005. Infect Immun. 73:8353-61	Brucella abortus 2308; accesion number NC_007618
BAW_10580	BAW_10580	BAB1_0604		588728	589804	c	predicted protein		Chain et al. 2005. Infect Immun. 73:8353-61	Brucella abortus 2308; accesion number NC_007618
BAW_10581	BAW_10581	BAB1_0605		590002	590544	c	predicted protein		Chain et al. 2005. Infect Immun. 73:8353-61	Brucella abortus 2308; accesion number NC_007618
BAW_10582	BAW_10582	BAB1_0606		590537	591148	c	predicted protein		Chain et al. 2005. Infect Immun. 73:8353-61	Brucella abortus 2308; accesion number NC_007618
BAW_10583	BAW_10583	BAB1_0607		591155	593311	c	penicillin-binding protein		Chain et al. 2005. Infect Immun. 73:8353-61	Brucella abortus 2308; accesion number NC_007618
BAW_10584	BAW_10584	BAB1_0608		593732	594181		predicted protein		Chain et al. 2005. Infect Immun. 73:8353-61	Brucella abortus 2308; accesion number NC_007618
BAW_10585	BAW_10585	BAB1_0609		594225	595367		ATP/GTP-binding domain-containingprotein		Chain et al. 2005. Infect Immun. 73:8353-61	Brucella abortus 2308; accesion number NC_007618
BAW_10586	BAW_10586	BAB1_0610		595399	596592		portal protein		Chain et al. 2005. Infect Immun. 73:8353-61	Brucella abortus 2308; accesion number NC_007618
BAW_10587	BAW_10587	BAB1_0611		596589	596966		predicted protein		Chain et al. 2005. Infect Immun. 73:8353-61	Brucella abortus 2308; accesion number NC_007618
BAW_10588	BAW_10588	BAB1_0612		596953	597621		peptidase U35		Chain et al. 2005. Infect Immun. 73:8353-61	Brucella abortus 2308; accesion number NC_007618
BAW_10589	BAW_10589	BAB1_0613		597643	598917		HK97 family phage major capsid protein		Chain et al. 2005. Infect Immun. 73:8353-61	Brucella abortus 2308; accesion number NC_007618
BAW_10590	BAW_10590	BAB1_0614		599082	599648		predicted protein		Chain et al. 2005. Infect Immun. 73:8353-61	Brucella abortus 2308; accesion number NC_007618
BAW_10591	BAW_10591	BAB1_0615		599645	599983		phage head-tail adaptor		Chain et al. 2005. Infect Immun. 73:8353-61	Brucella abortus 2308; accesion number NC_007618
BAW_10592	BAW_10592	BAB1_0616		600106	600513		predicted protein		Chain et al. 2005. Infect Immun. 73:8353-61	Brucella abortus 2308; accesion number NC_007618
BAW_10593	BAW_10593	BAB1_0617		600554	600967		tail protein		Chain et al. 2005. Infect Immun. 73:8353-61	Brucella abortus 2308; accesion number NC_007618
BAW_10594	BAW_10594	BAB1_0618		600970	601305		predicted protein		Chain et al. 2005. Infect Immun. 73:8353-61	Brucella abortus 2308; accesion number NC_007618
BAW_10595	BAW_10595	BAB1_0619		601524	602069		phage minor tail protein H		Chain et al. 2005. Infect Immun. 73:8353-61	Brucella abortus 2308; accesion number NC_007618
BAW_10596	BAW_10596	BAB1_0620		602072	602704		glycoside hydrolase family 24		Chain et al. 2005. Infect Immun. 73:8353-61	Brucella abortus 2308; accesion number NC_007618
BAW_10597	BAW_10597	BAB1_0621-0622	pseudo	602701	603575			Frame shift; predicted protein; similar to BS1330_I0595 (Brucella suis 1330)	Brucella suis 1330 genome; accesion number NC_004310	Paulsen et al. 2002. Proc Natl Acad Sci U S A. 99(20):13148-53
BAW_10598	BAW_10598	BAB1_0623		603572	603994		NLP/P60		Chain et al. 2005. Infect Immun. 73:8353-61	Brucella abortus 2308; accesion number NC_007618
BAW_10599	BAW_10599	BAB1_0624-0625	pseudo	604088	606816			Frame shift and premature stop codon. Phage Host Specificity Protein; RNA-binding region RNP-1 (RNA recognition motif); similar to BMEI1341	Brucella melitensis 16M genome; accession number NC_003317	DelVecchio et al. 2002. Proc Natl Acad Sci U S A. 99(1):443-8.
BAW_10600	BAW_10600	BAB1_0626		607926	608132		predicted protein		Chain et al. 2005. Infect Immun. 73:8353-61	Brucella abortus 2308; accesion number NC_007618
BAW_10601	BAW_10601	BAB1_0627		608294	608590		predicted protein		Chain et al. 2005. Infect Immun. 73:8353-61	Brucella abortus 2308; accesion number NC_007618
BAW_10602	feuP	BAB1_0628		608669	609358		transcriptional regulator		Dorrell et al. 1998. FEMS Microbiol Lett. 162(1):143-50
BAW_10603	feuQ	BAB1_0629		609445	610743		histidine kinase		Dorrell et al. 1998. FEMS Microbiol Lett. 162(1):143-50
BAW_10604	BAW_10604	BAB1_0630		610804	611289		outer membrane lipoprotein-like protein		Chain et al. 2005. Infect Immun. 73:8353-61	Brucella abortus 2308; accesion number NC_007618
BAW_10605	BAW_10605	BAB1_0631		611390	612529		predicted protein		Chain et al. 2005. Infect Immun. 73:8353-61	Brucella abortus 2308; accesion number NC_007618
BAW_10606	ccmE	BAB1_0632		612526	613023		cytochrome c-type biogenesis protein CcmE	CycJ; periplasmic heme chaperone that binds heme transiently via a histidine residue and delivers itto newly synthesized and exported c-type cytochromes; requires the ATP hydrolysis activity of the CcmA protein in order to transfer the heme to the apocytochrome; part of the cytochrome c maturation system; periplasmic protein anchored to the inner membrane	Chain et al. 2005. Infect Immun. 73:8353-61	Brucella abortus 2308; accesion number NC_007618
BAW_10607	ccmF	BAB1_0633		613043	615034		cytochrome c-type biogenesis protein CcmF		Chain et al. 2005. Infect Immun. 73:8353-61	Brucella abortus 2308; accesion number NC_007618
BAW_10608	BAW_10608	BAB1_0634		615031	615507		cytochrome C biogenesis protein		Chain et al. 2005. Infect Immun. 73:8353-61	Brucella abortus 2308; accesion number NC_007618
BAW_10609	htrA	BAB1_0635		615649	617190		serine protease family protein		Roop et al. 1994. Infect. Immun. 62:1000-1007
BAW_10610	tccR	BAB1_0636		617284	617991		PhoB family transcriptional regulator		Hallez et al. 2007. EMBO J. 26(5):1444-55
BAW_10611	tccS	BAB1_0637		617991	619394		histidine kinase		Hallez et al. 2007. EMBO J. 26(5):1444-55
BAW_10612	glnE	BAB1_0638		619517	622468		bifunctional glutamine-synthetaseadenylyltransferase/deadenyltransferase	catalyzes the ATP-dependent addition of AMP to a subunit of glutamine synthetase; also catalyzes thereverse reaction - deadenylation; adenylation/deadenylation of glutamine synthetase subunits is important for the regulation of this enzyme	Chain et al. 2005. Infect Immun. 73:8353-61	Brucella abortus 2308; accesion number NC_007618
BAW_10613	wadA	BAB1_0639		622513	624624	c	glycosyl transferase family O-antigen polymerase		Chain et al. 2005. Infect Immun. 73:8353-61	Brucella abortus 2308; accesion number NC_007618
BAW_10614	pleC	BAB1_0640		624895	627246	c	histidine kinase		Hallez et al. 2007. EMBO J. 26(5):1444-55
BAW_10615	pepN	BAB1_0641		627637	630288	c	aminopeptidase N		Chain et al. 2005. Infect Immun. 73:8353-61	Brucella abortus 2308; accesion number NC_007618
BAW_10616	BAW_10616	BAB1_0642		630457	631473		predicted protein		Chain et al. 2005. Infect Immun. 73:8353-61	Brucella abortus 2308; accesion number NC_007618
BAW_10617	BAW_10617	BAB1_0643		631478	632734	c	major facilitator transporter		Chain et al. 2005. Infect Immun. 73:8353-61	Brucella abortus 2308; accesion number NC_007618
BAW_10618	BAW_10618	BAB1_0644		632896	633768	c	DNA polymerase		Chain et al. 2005. Infect Immun. 73:8353-61	Brucella abortus 2308; accesion number NC_007618
BAW_10619	BAW_10619	BAB1_0645		634157	635848		electron transfer flavoprotein-ubiquinone oxidoreductase		Chain et al. 2005. Infect Immun. 73:8353-61	Brucella abortus 2308; accesion number NC_007618
BAW_10620	BAW_10620	BAB1_0646		635964	636932	c	endonuclease/exonuclease/phosphatase family protein		Chain et al. 2005. Infect Immun. 73:8353-61	Brucella abortus 2308; accesion number NC_007618
BAW_10621	amn	BAB1_0647		637101	638603	c	AMP nucleosidase	Catalyzes the hydrolysis of AMP to form adenine and ribose 5-phosphate using water as the nucleophile	Chain et al. 2005. Infect Immun. 73:8353-61	Brucella abortus 2308; accesion number NC_007618
BAW_10622	BAW_10622	BAB1_0648		638796	639092		predicted protein		Chain et al. 2005. Infect Immun. 73:8353-61	Brucella abortus 2308; accesion number NC_007618
BAW_10623	BAW_10623	BAB1_0649		639170	639880		glutathione S-transferase		Chain et al. 2005. Infect Immun. 73:8353-61	Brucella abortus 2308; accesion number NC_007618
BAW_10624	BAW_10624	BAB1_0650		639939	640286	c	glycerol-3-phosphate ABC transporter ATP-binding protein		Chain et al. 2005. Infect Immun. 73:8353-61	Brucella abortus 2308; accesion number NC_007618
BAW_10625	BAW_10625	BAB1_0651		640283	640567	c	predicted protein		Chain et al. 2005. Infect Immun. 73:8353-61	Brucella abortus 2308; accesion number NC_007618
BAW_10626	BAW_10626	BAB1_0652		640786	641043		predicted protein		Chain et al. 2005. Infect Immun. 73:8353-61	Brucella abortus 2308; accesion number NC_007618
BAW_10627	BAW_10627	BAB1_0653		641103	641876	c	membrane protein		Chain et al. 2005. Infect Immun. 73:8353-61	Brucella abortus 2308; accesion number NC_007618
BAW_10628	BAW_10628	BAB1_0654		642140	642235		predicted protein		Chain et al. 2005. Infect Immun. 73:8353-61	Brucella abortus 2308; accesion number NC_007618
BAW_10629	BAW_10629	BAB1_0655		642529	643179		antifreeze protein		Chain et al. 2005. Infect Immun. 73:8353-61	Brucella abortus 2308; accesion number NC_007618
BAW_10630	BAW_10630	BAB1_0656		643224	643598	c	oxidoreductase		Chain et al. 2005. Infect Immun. 73:8353-61	Brucella abortus 2308; accesion number NC_007618
BAW_10631	BAW_10631	BAB1_0657		643616	644749	c	histidinol-phosphate aminotransferase	catalyzes the formation of histidinol phosphate and 2-oxoglutarate from glutamate and imidazoleacetol-phosphate	Chain et al. 2005. Infect Immun. 73:8353-61	Brucella abortus 2308; accesion number NC_007618
BAW_10632	BAW_10632	BAB1_0658		645112	646038	c	phage integrase		Chain et al. 2005. Infect Immun. 73:8353-61	Brucella abortus 2308; accesion number NC_007618
BAW_10633	omp2a	BAB1_0659		646312	647277	c	porin		Chain et al. 2005. Infect Immun. 73:8353-61	Brucella abortus 2308; accesion number NC_007618
BAW_10634	omp2b	BAB1_0660		648078	649205		Omp2b; porin		Chain et al. 2005. Infect Immun. 73:8353-61	Brucella abortus 2308; accesion number NC_007618
BAW_10635	BAW_10635	BAB1_0661		649349	649990		predicted protein		Chain et al. 2005. Infect Immun. 73:8353-61	Brucella abortus 2308; accesion number NC_007618
BAW_10636	BAW_10636	BAB1_0662		650040	650240	c	predicted protein		Chain et al. 2005. Infect Immun. 73:8353-61	Brucella abortus 2308; accesion number NC_007618
BAW_10637	BAW_10637	BAB1_0663		650289	650963		ATP synthase subunit E		Chain et al. 2005. Infect Immun. 73:8353-61	Brucella abortus 2308; accesion number NC_007618
BAW_10638	BAW_10638	BAB1_0664		653007	653171		predicted protein		Chain et al. 2005. Infect Immun. 73:8353-61	Brucella abortus 2308; accesion number NC_007618
BAW_10639	dapA	BAB1_0665		653254	653346		predicted protein		Chain et al. 2005. Infect Immun. 73:8353-61	Brucella abortus 2308; accesion number NC_007618
BAW_10640	BAW_10640	BAB1_0666		653559	654440		dihydrodipicolinate synthase	catalyzes the formation of dihydrodipicolinate from L-aspartate 4-semialdehyde and pyruvateinlysineand diaminopimelate biosynthesis	Chain et al. 2005. Infect Immun. 73:8353-61	Brucella abortus 2308; accesion number NC_007618
BAW_10641	smpB	BAB1_0667		654531	655007		SsrA-binding protein	binds to ssrA RNA (tmRNA) and is required for its successful binding to ribosomes; also appearstofunction in the trans-translation step by promoting accommodation of tmRNA into the ribosomal A site; SmpB protects the tmRNA from RNase R degradation in Caulobacter crescentus; both the tmRNA and SmpB are regulated in cell cycle-dependent manner; functions in release of stalled ribosomes from damaged…	Chain et al. 2005. Infect Immun. 73:8353-61	Brucella abortus 2308; accesion number NC_007618
BAW_10642	BAW_10642	BAB1_0668		655243	655914	c	uracil-DNA glycosylase superfamilyprotein		Chain et al. 2005. Infect Immun. 73:8353-61	Brucella abortus 2308; accesion number NC_007618
BAW_10643	BAW_10643	BAB1_0669		655945	656520	c	predicted protein		Chain et al. 2005. Infect Immun. 73:8353-61	Brucella abortus 2308; accesion number NC_007618
BAW_10644	BAW_10644	BAB1_0670		656720	656875	c	predicted protein		Chain et al. 2005. Infect Immun. 73:8353-61	Brucella abortus 2308; accesion number NC_007618
BAW_10645	ropZ	BAB1_0671		656917	657318		DNA-directed RNA polymerase subunit omega	Promotes RNA polymerase assembly. Latches the N- and C-terminal regions of the beta' subunit therebyfacilitating its interaction with the beta and alpha subunits	Chain et al. 2005. Infect Immun. 73:8353-61	Brucella abortus 2308; accesion number NC_007618
BAW_10646	rsh	BAB1_0672		657559	659811		GTP pyrophosphokinase		Dozot et al. 2006. Cell Microbiol.8(11):1791-802
BAW_10647	pyrE	BAB1_0673		659819	660397		orotate phosphoribosyltransferase	involved in fifth step of pyrimidine biosynthesis; converts orotidine 5'-phosphate and diphosphatetoorotate and 5-phospho-alpha-D-ribose 1-diphosphate	Chain et al. 2005. Infect Immun. 73:8353-61	Brucella abortus 2308; accesion number NC_007618
BAW_10648	fnr	BAB1_0674		660566	661312		Crp family regulatory protein		Haine et al; Infect Immun. 2005 Sep;73(9):5578-86.
BAW_10649	BAW_10649	BAB1_0675		661693	663027		coproporphyrinogen III oxidase	catalyzes the oxygen-independent formation of protoporphyrinogen-IX from coproporphyrinogen-III	Chain et al. 2005. Infect Immun. 73:8353-61	Brucella abortus 2308; accesion number NC_007618
BAW_10650	BAW_10650	BAB1_0676		663211	664422	c	fosmidomycin resistance protein		Chain et al. 2005. Infect Immun. 73:8353-61	Brucella abortus 2308; accesion number NC_007618
BAW_10651	araC5	BAB1_0677		664674	665513		AraC family transcriptional regulator		Haine et al; Infect Immun. 2005 Sep;73(9):5578-86.
BAW_10652	bspA	BAB1_0678		665566	666138		type IV secretion effector		Myeni et al. 2013. PLoS Pathog. 9(8):e1003556
BAW_10653	acpS	BAB1_0679		666135	666539		4'-phosphopantetheinyl transferase	Catalyzes the formation of holo-ACP; which mediates the essential transfer of acyl fatty acid intermediates during the biosynthesis of fatty acids and lipids	Chain et al. 2005. Infect Immun. 73:8353-61	Brucella abortus 2308; accesion number NC_007618
BAW_10654	BAW_10654	BAB1_0680		666650	667432		signal peptidase S26A:Signal peptidase		Chain et al. 2005. Infect Immun. 73:8353-61	Brucella abortus 2308; accesion number NC_007618
BAW_10655	rnc	BAB1_0681		667401	668138		ribonuclease III	cytoplasmic enzyme involved in processing rRNA and some mRNAs; substrates typically have dsRNAregions; forms a homodimer; have N-terminal nuclease and C-terminal RNA-binding domains; requires magnesium as preferred ion for activity	Chain et al. 2005. Infect Immun. 73:8353-61	Brucella abortus 2308; accesion number NC_007618
BAW_10656	BAW_10656	BAB1_0682		668181	668279		predicted protein		Chain et al. 2005. Infect Immun. 73:8353-61	Brucella abortus 2308; accesion number NC_007618
BAW_10657	era	BAB1_0683		668283	669218		GTP-binding protein Era	Era; Escherichia coli Ras-like protein; Bex; Bacillus Era-complementing segment; essentialproteininEscherichia coli that is involved in many cellular processes; GTPase; binds the cell membrane through apparent C-terminal domain; mutants are arrested during the cell cycle; Streptococcus pneumoniae Era binds to RNA and Escherichia coli Era binds 16S rRNA and 30S ribosome	Chain et al. 2005. Infect Immun. 73:8353-61	Brucella abortus 2308; accesion number NC_007618
BAW_10658	recO	BAB1_0684		669245	669988		DNA repair protein RecO	involved in DNA repair and RecFOR pathway recombination; RecFOR proteins displace ssDNA-bindingprotein and facilitate the production of RecA-coated ssDNA	Chain et al. 2005. Infect Immun. 73:8353-61	Brucella abortus 2308; accesion number NC_007618
BAW_10659	BAW_10659	BAB1_0685		669966	670475	c	tyrosine specific protein phosphatase and dual specificity protein phosphatase		Chain et al. 2005. Infect Immun. 73:8353-61	Brucella abortus 2308; accesion number NC_007618
BAW_10660	BAW_10660	BAB1_0686		670472	671092	c	hydrolase		Chain et al. 2005. Infect Immun. 73:8353-61	Brucella abortus 2308; accesion number NC_007618
BAW_10661	BAW_10661	BAB1_0687		671092	671955	c	glycine cleavage T protein (aminomethyl transferase)		Chain et al. 2005. Infect Immun. 73:8353-61	Brucella abortus 2308; accesion number NC_007618
BAW_10662	pyrC-1	BAB1_0688		672041	673375		dihydroorotase	Catalyzes the reversible hydrolysis of the amide bond within dihydroorotate. This metabolicintermediate is required for the biosynthesis of pyrimidine nucleotides	Chain et al. 2005. Infect Immun. 73:8353-61	Brucella abortus 2308; accesion number NC_007618
BAW_10663	BAW_10663	BAB1_0689		673424	674188	c	predicted protein		Chain et al. 2005. Infect Immun. 73:8353-61	Brucella abortus 2308; accesion number NC_007618
BAW_10664	BAW_10664	BAB1_0690		674237	674503	c	predicted protein		Chain et al. 2005. Infect Immun. 73:8353-61	Brucella abortus 2308; accesion number NC_007618
BAW_10665	BAW_10665	BAB1_0691		674660	675043	c	predicted protein		Chain et al. 2005. Infect Immun. 73:8353-61	Brucella abortus 2308; accesion number NC_007618
BAW_10666	BAW_10666	BAB1_0692		675123	675566	c	DNA mismatch repair protein MutT		Chain et al. 2005. Infect Immun. 73:8353-61	Brucella abortus 2308; accesion number NC_007618
BAW_10667	BAW_10667	BAB1_0693		675652	676431		predicted protein		Chain et al. 2005. Infect Immun. 73:8353-61	Brucella abortus 2308; accesion number NC_007618
BAW_10668	BAW_10668	BAB1_0694		676486	677100		lysine exporter protein LysE/YggA		Chain et al. 2005. Infect Immun. 73:8353-61	Brucella abortus 2308; accesion number NC_007618
BAW_10669	BAW_10669	BAB1_0695		677077	677244	c	predicted protein		Chain et al. 2005. Infect Immun. 73:8353-61	Brucella abortus 2308; accesion number NC_007618
BAW_10670	BAW_10670	BAB1_0696		677370	677492		predicted protein		Chain et al. 2005. Infect Immun. 73:8353-61	Brucella abortus 2308; accesion number NC_007618
BAW_10671	cysS	BAB1_0697		677611	679131		cysteinyl-tRNA synthetase	catalyzes a two-step reaction; charges a cysteine by linking its carboxyl group to the alpha-phosphate of ATP then transfers the aminoacyl-adenylate to its tRNA	Chain et al. 2005. Infect Immun. 73:8353-61	Brucella abortus 2308; accesion number NC_007618
BAW_10672	BAW_10672	BAB1_0698		679150	679284		predicted protein		Chain et al. 2005. Infect Immun. 73:8353-61	Brucella abortus 2308; accesion number NC_007618
BAW_10673	BAW_10673	BAB1_0699		679284	679418		2-isopropylmalate synthase		Chain et al. 2005. Infect Immun. 73:8353-61	Brucella abortus 2308; accesion number NC_007618
BAW_10674	BAW_10674	BAB1_0700		679418	679552		predicted protein		Chain et al. 2005. Infect Immun. 73:8353-61	Brucella abortus 2308; accesion number NC_007618
BAW_10675	BAW_10675	BAB1_0701		679552	681165		putative alpha-isopropylmalate/homocitrate synthase family transferase		Chain et al. 2005. Infect Immun. 73:8353-61	Brucella abortus 2308; accesion number NC_007618
BAW_10676	BAW_10676	BAB1_0702		681412	682332		predicted protein		Chain et al. 2005. Infect Immun. 73:8353-61	Brucella abortus 2308; accesion number NC_007618
BAW_10677	BAW_10677	BAB1_0703		682465	684198		peptidase M23/M37		Chain et al. 2005. Infect Immun. 73:8353-61	Brucella abortus 2308; accesion number NC_007618
BAW_10678	ksgA	BAB1_0704		684266	685096	c	dimethyladenosine transferase	catalyzes the transfer of a total of four methyl groups from S-adenosyl-l-methionine (S-AdoMet)totwo adjacent adenosine bases A1518 and A1519 in 16S rRNA; mutations in ksgA causes resistance to the translation initiation inhibitor kasugamycin	Chain et al. 2005. Infect Immun. 73:8353-61	Brucella abortus 2308; accesion number NC_007618
BAW_10679	pdxA	BAB1_0705		685093	686124	c	4-hydroxythreonine-4-phosphate dehydrogenase	catalyzes oxidation of 4-(phosphohydroxy)-L-threonine into 2-amino-3-oxo-4-(phosphohydroxy)butyricacid which decarboxylates to form 1-amino-3-(phosphohydroxy)propan-2-one (3-amino-2-oxopropyl phosphate)	Chain et al. 2005. Infect Immun. 73:8353-61	Brucella abortus 2308; accesion number NC_007618
BAW_10680	BAW_10680	BAB1_0706		686189	687145	c	peptidyl-prolyl cis-trans isomerase		Chain et al. 2005. Infect Immun. 73:8353-61	Brucella abortus 2308; accesion number NC_007618
BAW_10681	lptD	BAB1_0707		687473	689851	c	organic solvent tolerance protein		Chain et al. 2005. Infect Immun. 73:8353-61	Brucella abortus 2308; accesion number NC_007618
BAW_10682	lptG	BAB1_0708		689872	690960	c	YjgP/YjgQ permease		Chain et al. 2005. Infect Immun. 73:8353-61	Brucella abortus 2308; accesion number NC_007618
BAW_10683	lptf	BAB1_0709		690957	692165	c	YjgP/YjgQ permease		Chain et al. 2005. Infect Immun. 73:8353-61	Brucella abortus 2308; accesion number NC_007618
BAW_10684	BAW_10684	BAB1_0710		692575	694068		leucyl aminopeptidase	catalyzes the removal of N-terminal amino acids preferably leucine from various peptides	Chain et al. 2005. Infect Immun. 73:8353-61	Brucella abortus 2308; accesion number NC_007618
BAW_10685	BAW_10685	BAB1_0711		694140	694589		DNA polymerase III subunit chi	binds to single-strand binding (SSB) protein and acts as a bridge between the DnaX clamp loadercomplex and the SSB	Chain et al. 2005. Infect Immun. 73:8353-61	Brucella abortus 2308; accesion number NC_007618
BAW_10686	bspB	BAB1_0712		694589	695152		type IV secretion effector	This protein mediates inhibition of host secretion	Myeni et al. 2013. PLoS Pathog. 9(8):e1003556
BAW_10687	BAW_10687	BAB1_0713		695229	697112	c	glycosyl transferase family 1		Chain et al. 2005. Infect Immun. 73:8353-61	Brucella abortus 2308; accesion number NC_007618
BAW_10688	BAW_10688	BAB1_0714		697155	697667	c	diguanylate cyclase		Chain et al. 2005. Infect Immun. 73:8353-61	Brucella abortus 2308; accesion number NC_007618
BAW_10689	ndk	BAB1_0715		697896	698318		nucleoside diphosphate kinase	catalyzes the formation of nucleoside triphosphate from ATP and nucleoside diphosphate	Chain et al. 2005. Infect Immun. 73:8353-61	Brucella abortus 2308; accesion number NC_007618
BAW_10690	BAW_10690	BAB1_0716		698415	699230	c	predicted protein		Chain et al. 2005. Infect Immun. 73:8353-61	Brucella abortus 2308; accesion number NC_007618
BAW_10691	moaE	BAB1_0717		699467	699958	c	molybdopterin biosynthesis MoaE		Chain et al. 2005. Infect Immun. 73:8353-61	Brucella abortus 2308; accesion number NC_007618
BAW_10692	moaD	BAB1_0718		699960	700217	c	molybdenum cofactor biosynthesis protein MoaD		Chain et al. 2005. Infect Immun. 73:8353-61	Brucella abortus 2308; accesion number NC_007618
BAW_10693	pgsA	BAB1_0719		700222	700806	c	CDP-alcohol phosphatidyltransferase		Chain et al. 2005. Infect Immun. 73:8353-61	Brucella abortus 2308; accesion number NC_007618
BAW_10694	uvrC	BAB1_0720		700925	702997	c	excinuclease ABC subunit C	The UvrABC repair system catalyzes the recognition and processing of DNA lesions. UvrC bothincisesthe 5' and 3' sides of the lesion. The N-terminal half is responsible for the 3' incision and the C-terminal half is responsible for the 5' incision	Chain et al. 2005. Infect Immun. 73:8353-61	Brucella abortus 2308; accesion number NC_007618
BAW_10695	BAW_10695	BAB1_0721		702997	703752	c	short chain dehydrogenase		Chain et al. 2005. Infect Immun. 73:8353-61	Brucella abortus 2308; accesion number NC_007618
BAW_10696	BAW_10696	BAB1_0722		704154	704795		Outer membrane protein Omp25 precursor	Major member of the group 3 of outer membrane proteins. Contains a common site of signal peptide cleavage (AXAAD). Its function is unknown and its role in virulence is controversial. Similar to B. suis 1330 BS1330_RS03235 and B. melitensis 16M BME_RS06290	Sahli et al. 2003. Infect Immun. 71:4326-32	Manterola et al.2007. Infect Immun. 4867-74	Guzmán-Verri et al. 2002. Proc Natl Acad Sci USA. 99: 12375-80
BAW_10697	BAW_10697	BAB1_0723		704892	705491	c	glutathione S-transferase		Chain et al. 2005. Infect Immun. 73:8353-61	Brucella abortus 2308; accesion number NC_007618
BAW_10698	BAW_10698	BAB1_0724		705546	706235	c	ribonuclease T2		Chain et al. 2005. Infect Immun. 73:8353-61	Brucella abortus 2308; accesion number NC_007618
BAW_10699	BAW_10699	BAB1_0725		706248	706718	c	predicted protein		Chain et al. 2005. Infect Immun. 73:8353-61	Brucella abortus 2308; accesion number NC_007618
BAW_10700	BAW_10700	BAB1_0726		706801	707673	c	lactate dehydrogenase		Chain et al. 2005. Infect Immun. 73:8353-61	Brucella abortus 2308; accesion number NC_007618
BAW_10701	BAW_10701	BAB1_0727		707829	708674		membrane protein		Chain et al. 2005. Infect Immun. 73:8353-61	Brucella abortus 2308; accesion number NC_007618
BAW_10702	BAW_10702	BAB1_0728		708752	710878		molybdopterin-binding oxidoreductase		Chain et al. 2005. Infect Immun. 73:8353-61	Brucella abortus 2308; accesion number NC_007618
BAW_10703	BAW_10703	BAB1_0729		711105	711629	c	predicted protein		Chain et al. 2005. Infect Immun. 73:8353-61	Brucella abortus 2308; accesion number NC_007618
BAW_10704	purN	BAB1_0730		711805	712422	c	phosphoribosylglycinamide formyltransferase	glycinamide ribonucleotide transformylase; GAR Tfase; catalyzes the synthesis of 5'-phosphoribosylformylglycinamide from 5'-phosphoribosylglycinamide and 10-formyltetrahydrofolate; PurN requires formyl folate for the reaction unlike PurT which uses formate	Chain et al. 2005. Infect Immun. 73:8353-61	Brucella abortus 2308; accesion number NC_007618
BAW_10705	purM	BAB1_0731		712419	713498	c	phosphoribosylformylglycinamidinecyclo-ligase	catalyzes the formation of 1-(5-phosphoribosyl)-5-aminoimidazole from 2-(formamido)-N1-(5-phosphoribosyl)acetamidine and ATP in purine biosynthesis	Chain et al. 2005. Infect Immun. 73:8353-61	Brucella abortus 2308; accesion number NC_007618
BAW_10706	BAW_10706	BAB1_0732		713540	713719	c	predicted protein		Chain et al. 2005. Infect Immun. 73:8353-61	Brucella abortus 2308; accesion number NC_007618
BAW_10707	BAW_10707	BAB1_0733		713988	715871		ATP/GTP-binding protein		Chain et al. 2005. Infect Immun. 73:8353-61	Brucella abortus 2308; accesion number NC_007618
BAW_10708	galE	BAB1_0734		715868	716737		UDP-glucose 4-epimerase		Chain et al. 2005. Infect Immun. 73:8353-61	Brucella abortus 2308; accesion number NC_007618
BAW_10709	BAW_10709	BAB1_0735		716734	717519	c	predicted protein		Chain et al. 2005. Infect Immun. 73:8353-61	Brucella abortus 2308; accesion number NC_007618
BAW_10710	BAW_10710	BAB1_0736		717592	718296	c	short-chain dehydrogenase/reductase SDR:glucose/ribitol dehydrogenase		Chain et al. 2005. Infect Immun. 73:8353-61	Brucella abortus 2308; accesion number NC_007618
BAW_10711	BAW_10711	BAB1_0737		718458	718673	c	predicted protein		Chain et al. 2005. Infect Immun. 73:8353-61	Brucella abortus 2308; accesion number NC_007618
BAW_10712	lldP	BAB1_0738		718995	720668	c	L-lactate permease		Chain et al. 2005. Infect Immun. 73:8353-61	Brucella abortus 2308; accesion number NC_007618
BAW_10713	BAW_10713	BAB1_0739		721202	721507		ETC complex I subunit region		Chain et al. 2005. Infect Immun. 73:8353-61	Brucella abortus 2308; accesion number NC_007618
BAW_10714	BAW_10714	BAB1_0740		722073	722663		predicted protein		Chain et al. 2005. Infect Immun. 73:8353-61	Brucella abortus 2308; accesion number NC_007618
BAW_10715	BAW_10715	BAB1_0741		722884	723495	c	adenylate kinase		Chain et al. 2005. Infect Immun. 73:8353-61	Brucella abortus 2308; accesion number NC_007618
BAW_10716	BAW_10716	BAB1_0742		723820	724338	c	GCN5 family acetyltransferase		Chain et al. 2005. Infect Immun. 73:8353-61	Brucella abortus 2308; accesion number NC_007618
BAW_10717	BAW_10717	BAB1_0743		724362	725897	c	Cro/CI family transcriptional regulator		Chain et al. 2005. Infect Immun. 73:8353-61	Brucella abortus 2308; accesion number NC_007618
BAW_10718	BAW_10718	BAB1_0744		725872	726666	c	helix-hairpin-helix DNA-binding domain-containing protein		Chain et al. 2005. Infect Immun. 73:8353-61	Brucella abortus 2308; accesion number NC_007618
BAW_10719	BAW_10719	BAB1_0745		726691	727110	c	predicted protein		Chain et al. 2005. Infect Immun. 73:8353-61	Brucella abortus 2308; accesion number NC_007618
BAW_10720	BAW_10720	BAB1_0746		727490	728386		predicted protein		Chain et al. 2005. Infect Immun. 73:8353-61	Brucella abortus 2308; accesion number NC_007618
BAW_10721	BAW_10721	BAB1_0747		728386	730500		integrase catalytic subunit		Chain et al. 2005. Infect Immun. 73:8353-61	Brucella abortus 2308; accesion number NC_007618
BAW_10722	BAW_10722	BAB1_0748	pseudo	730493	731442			Frame shif. ATP/GTP-binding site motif A (P-loop)/ATPase AAA; similar to BS1330_I0726 (Brucella suis 1330)	Brucella suis 1330 genome; accesion number NC_004310	Paulsen et al. 2002. Proc Natl Acad Sci U S A. 99(20):13148-53
BAW_10723	BAW_10723	BAB1_0750		731439	733277		predicted protein		Chain et al. 2005. Infect Immun. 73:8353-61	Brucella abortus 2308; accesion number NC_007618
BAW_10724	BAW_10724	BAB1_0751		733315	733512	c	predicted protein		Chain et al. 2005. Infect Immun. 73:8353-61	Brucella abortus 2308; accesion number NC_007618
BAW_10725	BAW_10725	BAB1_0752		733753	735060		beta and gamma crystallin		Chain et al. 2005. Infect Immun. 73:8353-61	Brucella abortus 2308; accesion number NC_007618
BAW_10726	BAW_10726	BAB1_0753-0754-0755	pseudo	735484	736887			Double premature stop codon; conserved predicted protein; similar to BS1330_I0730 (Brucella suis 1330)	Brucella suis 1330 genome; accesion number NC_004310	Paulsen et al. 2002. Proc Natl Acad Sci U S A. 99(20):13148-53
BAW_10727	BtpB	BAB1_0756		737021	737854		Type IV secreted effector	BtpB plays a major role in the modulation of host innate immune response during infection interfering with MyD88 signallig	Salcedo et al. 2013. Front Cell Infect Microbiol. 8;3:28
BAW_10728	BAW_10728	BAB1_0757		738141	738752	c	predicted protein		Chain et al. 2005. Infect Immun. 73:8353-61	Brucella abortus 2308; accesion number NC_007618
BAW_10729	BAW_10729	BAB1_0758		738912	739160	c	predicted protein		Chain et al. 2005. Infect Immun. 73:8353-61	Brucella abortus 2308; accesion number NC_007618
BAW_10730	BAW_10730	BAB1_0759		739263	739418	c	predicted protein		Chain et al. 2005. Infect Immun. 73:8353-61	Brucella abortus 2308; accesion number NC_007618
BAW_10731	metC	BAB1_0760		739405	740574	c	cystathionine beta-lyase	catalyzes the formation of L-homocysteine from cystathionine	Chain et al. 2005. Infect Immun. 73:8353-61	Brucella abortus 2308; accesion number NC_007618
BAW_10732	BAW_10732	BAB1_0761		740785	741552		PA-phosphatase-like phosphoesterase		Chain et al. 2005. Infect Immun. 73:8353-61	Brucella abortus 2308; accesion number NC_007618
BAW_10733	BAW_10733	BAB1_0762-0763	pseudo	742008	743029			Frame shift. Solute-binding protein/glutamate receptor:Bacterial extracellular solute-binding protein; family 3. Similar to BS1330_I0737 (Brucella suis 1330)	Brucella suis 1330 genome; accesion number NC_004310	Paulsen et al. 2002. Proc Natl Acad Sci U S A. 99(20):13148-53
BAW_10734	BAW_10734	BAB1_0764		743063	743290		predicted protein		Chain et al. 2005. Infect Immun. 73:8353-61	Brucella abortus 2308; accesion number NC_007618
BAW_10735	BAW_10735	BAB1_0765-0766	pseudo	743326	744520			Double frame shift. General L-amino acid transport system permease protein AapQ KO: K02029 polar amino acid transport system permease protein; similar to BS1330_I0739 (Brucella suis 1330)	Brucella suis 1330 genome; accesion number NC_004310	Paulsen et al. 2002. Proc Natl Acad Sci U S A. 99(20):13148-53
BAW_10736	BAW_10736	BAB1_0767		744523	744651		amino acid ABC transporter permease		Chain et al. 2005. Infect Immun. 73:8353-61	Brucella abortus 2308; accesion number NC_007618
BAW_10737	BAW_10737	BAB1_0768		744648	745679		binding-protein dependent transport system inner membrane protein		Chain et al. 2005. Infect Immun. 73:8353-61	Brucella abortus 2308; accesion number NC_007618
BAW_10738	BAW_10738	BAB1_0769		745760	746509		ABC transporter ATPase		Chain et al. 2005. Infect Immun. 73:8353-61	Brucella abortus 2308; accesion number NC_007618
BAW_10739	BAW_10739	BAB1_0770		746557	747762	c	salicylate hydroxylase	catalyzes the formation of catechol from salicylate	Chain et al. 2005. Infect Immun. 73:8353-61	Brucella abortus 2308; accesion number NC_007618
BAW_10740	BAW_10740	BAB1_0771		747792	748046	c	predicted protein		Chain et al. 2005. Infect Immun. 73:8353-61	Brucella abortus 2308; accesion number NC_007618
BAW_10741	ppk	BAB1_0772		748332	750572		polyphosphate kinase	catalyzes the reversible transfer of the terminal phosphate of ATP to form a long chain polyphosphate	Chain et al. 2005. Infect Immun. 73:8353-61	Brucella abortus 2308; accesion number NC_007618
BAW_10742	BAW_10742	BAB1_0773		750569	752107		exopolyphosphatase		Chain et al. 2005. Infect Immun. 73:8353-61	Brucella abortus 2308; accesion number NC_007618
BAW_10743	BAW_10743	BAB1_0774		752245	753402	c	3'-5' exonuclease		Chain et al. 2005. Infect Immun. 73:8353-61	Brucella abortus 2308; accesion number NC_007618
BAW_10744	aspS	BAB1_0775		753629	755416		aspartyl-tRNA synthetase	catalyzes a two-step reaction; first charging an aspartate molecule by linking its carboxylgroup tothe alpha-phosphate of ATP; followed by transfer of the aminoacyl-adenylate to its tRNA; contains discriminating and non-discriminating subtypes	Chain et al. 2005. Infect Immun. 73:8353-61	Brucella abortus 2308; accesion number NC_007618
BAW_10745	BAW_10745	BAB1_0776		755457	756653	c	predicted protein		Chain et al. 2005. Infect Immun. 73:8353-61	Brucella abortus 2308; accesion number NC_007618
BAW_10746	parC	BAB1_0777		757053	759365		DNA topoisomerase IV subunit A	decatenates newly replicated chromosomal DNA and relaxes positive and negative DNA supercoiling	Chain et al. 2005. Infect Immun. 73:8353-61	Brucella abortus 2308; accesion number NC_007618
BAW_10747	BAW_10747	BAB1_0778		759544	760293	c	arginyl-tRNA-protein transferase	Conjugates Arg from its aminoacyl-tRNA to the N-termini of proteins containing an N-terminal aspartate or glutamate	Chain et al. 2005. Infect Immun. 73:8353-61	Brucella abortus 2308; accesion number NC_007618
BAW_10748	BAW_10748	BAB1_0779		760414	760884	c	predicted protein		Chain et al. 2005. Infect Immun. 73:8353-61	Brucella abortus 2308; accesion number NC_007618
BAW_10749	hemB	BAB1_0780		761031	762068	c	delta-aminolevulinic acid dehydratase	catalyzes the formation of porphobilinogen from 5-aminolevulinate	Chain et al. 2005. Infect Immun. 73:8353-61	Brucella abortus 2308; accesion number NC_007618
BAW_10750	BAW_10750	BAB1_0781		762236	763285		3-hydroxyisobutyryl-CoA hydrolase	catalyzes the formation of 3-hydroxy-2-methylpropanoate from 3-hydroxy-2-methylpropanoyl-CoA	Chain et al. 2005. Infect Immun. 73:8353-61	Brucella abortus 2308; accesion number NC_007618
BAW_10751	BAW_10751	BAB1_0782		763299	763733		predicted protein		Chain et al. 2005. Infect Immun. 73:8353-61	Brucella abortus 2308; accesion number NC_007618
BAW_10752	MdrA	BAB1_0783		763964	764563		MarR family regulatory protein	MarR-like sodium deoxycholate-responsive activator involved in VirB promoter activation	Sieira et al. 2012. J Bacteriol.194(23):6431-40
BAW_10753	BAW_10753	BAB1_0784		764650	764790	c	predicted protein		Chain et al. 2005. Infect Immun. 73:8353-61	Brucella abortus 2308; accesion number NC_007618
BAW_10754	BAW_10754	BAB1_0785		764925	766226		peptidoglycan binding domain-containing protein		Chain et al. 2005. Infect Immun. 73:8353-61	Brucella abortus 2308; accesion number NC_007618
BAW_10755	BAW_10755	BAB1_0786		766319	766453		predicted protein		Chain et al. 2005. Infect Immun. 73:8353-61	Brucella abortus 2308; accesion number NC_007618
BAW_10756	glyA	BAB1_0787		766457	767773		serine hydroxymethyltransferase	catalyzes the reaction of glycine with 5;10-methylenetetrahydrofolate to form L-serine andtetrahydrofolate	Chain et al. 2005. Infect Immun. 73:8353-61	Brucella abortus 2308; accesion number NC_007618
BAW_10757	nrdR	BAB1_0788		768015	768491		transcriptional regulator NrdR		Chain et al. 2005. Infect Immun. 73:8353-61	Brucella abortus 2308; accesion number NC_007618
BAW_10758	ribD	BAB1_0789		768493	769614		cytidine/deoxycytidylate deaminasezinc-binding subunit		Chain et al. 2005. Infect Immun. 73:8353-61	Brucella abortus 2308; accesion number NC_007618
BAW_10759	BAW_10759	BAB1_0790		769614	770222		riboflavin synthase subunit alpha	catalyzes the formation of riboflavin from 6;7-dimethyl-8-(1-D-ribityl)lumazine	Chain et al. 2005. Infect Immun. 73:8353-61	Brucella abortus 2308; accesion number NC_007618
BAW_10760	ribH	BAB1_0791		770305	770778		6;7-dimethyl-8-ribityllumazine synthase	RibE; 6;7-diimethyl-8-ribityllumazine synthase; DMRL synthase; lumazine synthase; beta subunitof riboflavin synthase; condenses 5-amino-6-(1'-D)-ribityl-amino-2;4(1H;3H)-pyrimidinedione with L-3;4-dihydrohy-2-butanone-4-phosphate to generate 6;6-dimethyl-8-lumazine (DMRL); riboflavin synthase then uses 2 molecules of DMRL to produce riboflavin (vitamin B12); involved in the last steps of riboflav…	Chain et al. 2005. Infect Immun. 73:8353-61	Brucella abortus 2308; accesion number NC_007618
BAW_10761	nusB	BAB1_0792		770784	771299		transcription antitermination protein NusB	Regulates rRNA biosynthesis by transcriptional antitermination	Chain et al. 2005. Infect Immun. 73:8353-61	Brucella abortus 2308; accesion number NC_007618
BAW_10762	hppA	BAB1_0793		771750	773906		membrane-bound proton-translocating pyrophosphatase	pyrophosphate-energized proton pump; pyrophosphate-energized inorganic pyrophosphatase; H+-PPase; cancleave pyrophosphate to two phosphates; can generate a proton motive force and drive pyrophosphate synthesis when PMF is sufficient	Chain et al. 2005. Infect Immun. 73:8353-61	Brucella abortus 2308; accesion number NC_007618
BAW_10763	BAW_10763	BAB1_0794		773978	774496	c	SmpA/OmlA protein		Chain et al. 2005. Infect Immun. 73:8353-61	Brucella abortus 2308; accesion number NC_007618
BAW_10764	BAW_10764	BAB1_0795		774586	775140		ubiquinol-cytochrome C chaperone		Chain et al. 2005. Infect Immun. 73:8353-61	Brucella abortus 2308; accesion number NC_007618
BAW_10765	BAW_10765	BAB1_0796		775260	775817		predicted protein		Chain et al. 2005. Infect Immun. 73:8353-61	Brucella abortus 2308; accesion number NC_007618
BAW_10766	plsX	BAB1_0797		775935	776975		putative glycerol-3-phosphate acyltransferase PlsX	involved in acylation of glycerol-3-phosphate to form 1-acyl-glycerol-3 phosphate for use in phospholipid biosynthesis; functions with PlsY	Takada et al. 2014. Mol Microbiol. 91(2):242-55
BAW_10767	BAW_10767	BAB1_0798		777223	778194		3-oxoacyl-ACP synthase	FabH; beta-ketoacyl-acyl carrier protein synthase III; catalyzes the condensation of acetyl-CoA with malonyl-ACP to initiate cycles of fatty acid elongation; differs from 3-oxoacyl-(acyl carrier protein) synthase I and II in that it utilizes CoA thioesters as primers rather than acyl-ACPs	Chain et al. 2005. Infect Immun. 73:8353-61	Brucella abortus 2308; accesion number NC_007618
BAW_10768	ihfA	BAB1_0799		778313	778636		integration host factor subunit alpha	This protein is one of the two subunits of integration host factor; a specific DNA-bindingproteinthat functions in genetic recombination as well as in transcriptional and translational control	Sieira et al. 2004. Mol Microbiol. 54(3):808-22
BAW_10769	BAW_10769	BAB1_0800		779170	779712		MerR family transcriptional regulator		Haine et al; Infect Immun. 2005 Sep;73(9):5578-86.
BAW_10770	sugE	BAB1_0801		779762	780079	c	small multidrug resistance protein		Chain et al. 2005. Infect Immun. 73:8353-61	Brucella abortus 2308; accesion number NC_007618
BAW_10771	BAW_10771	BAB1_0802		780425	781963	c	UDP-phosphate glucose phosphotransferase		Chain et al. 2005. Infect Immun. 73:8353-61	Brucella abortus 2308; accesion number NC_007618
BAW_10772	BAW_10772	BAB1_0803		782093	782308	c	predicted protein		Chain et al. 2005. Infect Immun. 73:8353-61	Brucella abortus 2308; accesion number NC_007618
BAW_10773	BAW_10773	BAB1_0804		782317	782904	c	chromosome partitioning protein ParA		Chain et al. 2005. Infect Immun. 73:8353-61	Brucella abortus 2308; accesion number NC_007618
BAW_10774	BAW_10774	BAB1_0805		783028	783690		predicted protein		Chain et al. 2005. Infect Immun. 73:8353-61	Brucella abortus 2308; accesion number NC_007618
BAW_10775	BAW_10775	BAB1_0806		783758	783976	c	predicted protein		Chain et al. 2005. Infect Immun. 73:8353-61	Brucella abortus 2308; accesion number NC_007618
BAW_10776	BAW_10776	BAB1_0807		784328	785404		cytochrome oxidase assembly		Chain et al. 2005. Infect Immun. 73:8353-61	Brucella abortus 2308; accesion number NC_007618
BAW_10777	argC	BAB1_0808		785557	786489	c	N-acetyl-gamma-glutamyl-phosphatereductase	catalyzes the reduction of N-acetyl-5-glutamyl phosphate to N-acetyl-L-glutamate 5-semialdehydeinarginine biosynthesis	Chain et al. 2005. Infect Immun. 73:8353-61	Brucella abortus 2308; accesion number NC_007618
BAW_10778	BAW_10778	BAB1_0809		786579	787529	c	agmatinase	catalyzes the formation of putrescine from agmatine	Chain et al. 2005. Infect Immun. 73:8353-61	Brucella abortus 2308; accesion number NC_007618
BAW_10779	rpsI	BAB1_0810		787620	788096	c	30S ribosomal protein S9	forms a direct contact with the tRNA during translation	Chain et al. 2005. Infect Immun. 73:8353-61	Brucella abortus 2308; accesion number NC_007618
BAW_10780	rplM	BAB1_0811		788099	788563	c	50S ribosomal protein L13	in Escherichia coli this protein is one of the earliest assembly proteins in the large subunit	Chain et al. 2005. Infect Immun. 73:8353-61	Brucella abortus 2308; accesion number NC_007618
BAW_10781	BAW_10781	BAB1_0812		788799	789245	c	phenylacetic acid degradation-likeprotein		Chain et al. 2005. Infect Immun. 73:8353-61	Brucella abortus 2308; accesion number NC_007618
BAW_10782	BAW_10782	BAB1_0813		789479	790762		O-acetylhomoserine aminocarboxypropyltransferase	catalyzes the formation of L-methionine and acetate from O-acetyl-L-homoserine and methanethiol	Chain et al. 2005. Infect Immun. 73:8353-61	Brucella abortus 2308; accesion number NC_007618
BAW_10783	BAW_10783	BAB1_0814	pseudo	790625	791289	c		Frame shift; similar to BS1330_I0790 (Brucella suis 1330); predicted protein	Brucella suis 1330 genome; accesion number NC_004310	Paulsen et al. 2002. Proc Natl Acad Sci U S A. 99(20):13148-53
BAW_10784	BAW_10784	BAB1_0815		791466	791594		predicted protein	similar to BR0795; predicted protein	Chain et al. 2005. Infect Immun. 73:8353-61	Brucella abortus 2308; accesion number NC_007618
BAW_10785	BAW_10785	BAB1_0816		791851	792360		predicted protein		Chain et al. 2005. Infect Immun. 73:8353-61	Brucella abortus 2308; accesion number NC_007618
BAW_10786	BAW_10786	BAB1_0817		792357	792752		predicted protein		Chain et al. 2005. Infect Immun. 73:8353-61	Brucella abortus 2308; accesion number NC_007618
BAW_10787	BAW_10787	BAB1_0818		792806	793141		predicted protein		Chain et al. 2005. Infect Immun. 73:8353-61	Brucella abortus 2308; accesion number NC_007618
BAW_10788	BAW_10788	BAB1_0819		793198	793599	c	predicted protein		Chain et al. 2005. Infect Immun. 73:8353-61	Brucella abortus 2308; accesion number NC_007618
BAW_10789	BAW_10789	BAB1_0820		793896	794078		predicted protein		Chain et al. 2005. Infect Immun. 73:8353-61	Brucella abortus 2308; accesion number NC_007618
BAW_10790	BAW_10790	BAB1_0821		794462	794665	c	predicted protein		Chain et al. 2005. Infect Immun. 73:8353-61	Brucella abortus 2308; accesion number NC_007618
BAW_10791	BAW_10791	BAB1_0822		795173	795538		NADH dehydrogenase subunit A	Catalyzes the transfer of electrons from NADH to quinone	Chain et al. 2005. Infect Immun. 73:8353-61	Brucella abortus 2308; accesion number NC_007618
BAW_10792	nuoB	BAB1_0823		795529	796110		NADH dehydrogenase subunit B	The point of entry for the majority of electrons that traverse the respiratory chain eventuallyresulting in the reduction of oxygen	Chain et al. 2005. Infect Immun. 73:8353-61	Brucella abortus 2308; accesion number NC_007618
BAW_10793	nuoC	BAB1_0824		796223	796831		NADH dehydrogenase subunit C	Catalyzes the transfer of electrons from NADH to quinone	Chain et al. 2005. Infect Immun. 73:8353-61	Brucella abortus 2308; accesion number NC_007618
BAW_10794	nuoD	BAB1_0825		796849	798039		NADH dehydrogenase subunit D	Catalyzes the transfer of electrons from NADH to quinone	Chain et al. 2005. Infect Immun. 73:8353-61	Brucella abortus 2308; accesion number NC_007618
BAW_10795	nuoE	BAB1_0826		798039	798752		NADH dehydrogenase subunit E	Catalyzes the transfer of electrons from NADH to quinone	Chain et al. 2005. Infect Immun. 73:8353-61	Brucella abortus 2308; accesion number NC_007618
BAW_10796	nuoF	BAB1_0827		798756	800063		NADH dehydrogenase I subunit F	part of NADH-ubiquinone oxidoreductase complex I; shuttles electrons from NADH; via FMN andiron-sulfur (Fe-S) centers; to quinones in the respiratory chain; NuoF is part of the soluble NADH dehydrogenase fragment; which represents the electron input part of NADH dehydrogenase	Chain et al. 2005. Infect Immun. 73:8353-61	Brucella abortus 2308; accesion number NC_007618
BAW_10797	nuoG	BAB1_0828		800198	802282		NADH dehydrogenase subunit G	Catalyzes the transfer of electrons from NADH to quinone	Chain et al. 2005. Infect Immun. 73:8353-61	Brucella abortus 2308; accesion number NC_007618
BAW_10798	nuoH	BAB1_0829		802302	803345		NADH dehydrogenase subunit H	Catalyzes the transfer of electrons from NADH to quinone	Chain et al. 2005. Infect Immun. 73:8353-61	Brucella abortus 2308; accesion number NC_007618
BAW_10799	nuoI	BAB1_0830		803358	803849		NADH dehydrogenase subunit I	Catalyzes the transfer of electrons from NADH to quinone	Chain et al. 2005. Infect Immun. 73:8353-61	Brucella abortus 2308; accesion number NC_007618
BAW_10800	nuoJ	BAB1_0831		804023	804640		NADH dehydrogenase subunit J	Catalyzes the transfer of electrons from NADH to quinone	Chain et al. 2005. Infect Immun. 73:8353-61	Brucella abortus 2308; accesion number NC_007618
BAW_10801	nuoK	BAB1_0832		804651	804959		NADH dehydrogenase subunit K	Catalyzes the transfer of electrons from NADH to quinone	Chain et al. 2005. Infect Immun. 73:8353-61	Brucella abortus 2308; accesion number NC_007618
BAW_10802	nuoL	BAB1_0833		804967	806952		NADH dehydrogenase subunit L	Catalyzes the transfer of electrons from NADH to ubiquinone	Chain et al. 2005. Infect Immun. 73:8353-61	Brucella abortus 2308; accesion number NC_007618
BAW_10803	nuoM	BAB1_0834		806952	808460		NADH dehydrogenase subunit M	Catalyzes the transfer of electrons from NADH to quinone	Chain et al. 2005. Infect Immun. 73:8353-61	Brucella abortus 2308; accesion number NC_007618
BAW_10804	nuoN	BAB1_0835		808482	809918		NADH dehydrogenase subunit N	Catalyzes the transfer of electrons from NADH to quinone	Chain et al. 2005. Infect Immun. 73:8353-61	Brucella abortus 2308; accesion number NC_007618
BAW_10805	BAW_10805	BAB1_0836		809944	810741		biotin-protein ligase		Chain et al. 2005. Infect Immun. 73:8353-61	Brucella abortus 2308; accesion number NC_007618
BAW_10806	BAW_10806	BAB1_0837		810935	812611		beta-lactamase family protein		Chain et al. 2005. Infect Immun. 73:8353-61	Brucella abortus 2308; accesion number NC_007618
BAW_10807	BAW_10807	BAB1_0838		812651	813055		methylmalonyl-CoA epimerase		Chain et al. 2005. Infect Immun. 73:8353-61	Brucella abortus 2308; accesion number NC_007618
BAW_10808	BAW_10808	BAB1_0839		813058	813327		predicted protein		Chain et al. 2005. Infect Immun. 73:8353-61	Brucella abortus 2308; accesion number NC_007618
BAW_10809	BAW_10809	BAB1_0840		813685	813825		predicted protein		Chain et al. 2005. Infect Immun. 73:8353-61	Brucella abortus 2308; accesion number NC_007618
BAW_10810	proS	BAB1_0842		814175	815503		prolyl-tRNA synthetase	Catalyzes the formation of prolyl-tRNA(Pro) from proline and tRNA(Pro)	Lamontagne et al. 2010. BMC Genomics. 11:300
BAW_10811	BAW_10811	BAB1_0843		815545	816813		lipoprotein releasing system; transmembrane protein		Chain et al. 2005. Infect Immun. 73:8353-61	Brucella abortus 2308; accesion number NC_007618
BAW_10812	lolD	BAB1_0844		816813	817496		ABC transporter ATP-binding protein		Chain et al. 2005. Infect Immun. 73:8353-61	Brucella abortus 2308; accesion number NC_007618
BAW_10813	dnaE	BAB1_0845		818155	821646		DNA polymerase III subunit alpha	Catalyzes DNA-template-directed extension of the 3'- end of a DNA strand by one nucleotideat atime;main replicative polymerase	Chain et al. 2005. Infect Immun. 73:8353-61	Brucella abortus 2308; accesion number NC_007618
BAW_10814	BAW_10814	BAB1_0846		821687	821884		Protein with unknown function		Lamontagne et al. 2010. BMC Genomics. 11:300
BAW_10815	bspC	BAB1_0847		821929	822342	c	Brucellasecreted protein C	VirB T4SS substrate. Contains a predicted Sec-dependent signal peptide. Localized to the Golgi apparatus when ectopically expressed in HeLa cells	Sebenzile et al. 2013
BAW_10816	BAW_10816	BAB1_0848-0849-0850	pseudo	822614	823590	c		Double frame shift and premature stop codon; similar to BMEI1134 (Brucella melitensis 16M); extensin like protein	Brucella melitensis 16M genome; accession number NC_003317	DelVecchio et al. 2002. Proc Natl Acad Sci U S A. 99(1):443-8.
BAW_10817	rpsD	BAB1_0851		823921	824538		30S ribosomal protein S4	primary rRNA binding protein; nucleates 30S assembly; involved in translational accuracy with proteins S5 and S12; interacts with protein S5; involved in autogeneously regulating ribosomal proteins by binding to pseudoknot structures in the polycistronic mRNA; interacts with transcription complex and functions similar to protein NusA in antitermination	Chain et al. 2005. Infect Immun. 73:8353-61	Brucella abortus 2308; accesion number NC_007618
BAW_10818	ttcA	BAB1_0852		825067	825948		C32 tRNA thiolase	catalyzes the thiolation of cytidine 32 in specific tRNAs	Chain et al. 2005. Infect Immun. 73:8353-61	Brucella abortus 2308; accesion number NC_007618
BAW_10819	BAW_10819	BAB1_0853		825935	826762		inositol monophosphatase		Chain et al. 2005. Infect Immun. 73:8353-61	Brucella abortus 2308; accesion number NC_007618
BAW_10820	BAW_10820	BAB1_0854		826977	828242	c	Bcr/CflA subfamily drug resistancetransporter		Chain et al. 2005. Infect Immun. 73:8353-61	Brucella abortus 2308; accesion number NC_007618
BAW_10821	BAW_10821	BAB1_0855		828513	828905	c	glutaredoxin:glutaredoxin-like protein		Chain et al. 2005. Infect Immun. 73:8353-61	Brucella abortus 2308; accesion number NC_007618
BAW_10822	BAW_10822	BAB1_0856		829030	829263	c	BOLA-related protein		Lamontagne et al. 2010. BMC Genomics. 11:300
BAW_10823	BAW_10823	BAB1_0857		829533	831755	c	phosphoribosylformylglycinamidinesynthase II	catalyzes the formation of 2-(formamido)-N1-(5-phospho-D-ribosyl)acetamidine from N2-formyl-N1-(5-phospho-D-ribosyl)glycinamide and L-glutamine in purine biosynthesis	Chain et al. 2005. Infect Immun. 73:8353-61	Brucella abortus 2308; accesion number NC_007618
BAW_10824	BAW_10824	BAB1_0858		831942	832343	c	putative lipoprotein		Chain et al. 2005. Infect Immun. 73:8353-61	Brucella abortus 2308; accesion number NC_007618
BAW_10825	BAW_10825	BAB1_0859		832403	833050	c	glutathione S-transferase		Chain et al. 2005. Infect Immun. 73:8353-61	Brucella abortus 2308; accesion number NC_007618
BAW_10826	BAW_10826	BAB1_0860		833302	833973	c	phosphoribosylformylglycinamidinesynthase I	catalyzes the formation of 2-(formamido)-N1-(5-phospho-D-ribosyl)acetamidine from N2-formyl-N1-(5-phospho-D-ribosyl)glycinamide and L-glutamine in purine biosynthesis	Chain et al. 2005. Infect Immun. 73:8353-61	Brucella abortus 2308; accesion number NC_007618
BAW_10827	purS	BAB1_0861		833996	834238	c	phosphoribosylformylglycinamidinesynthase subunit PurS	With PurL and PurQ catalyzes the conversion of formylglycinamide ribonucleotide; ATP; and glutamineto formylglycinamidine ribonucleotide; ADP; and glutamate in the fourth step of the purine biosynthetic pathway	Lamontagne et al. 2010. BMC Genomics. 11:300
BAW_10828	BAW_10828	BAB1_0862		834354	835118	c	phosphoribosylaminoimidazole-succinocarboxamide synthase	catalyzes the formation of (S)-2-(5-amino-1-(5-phospho-D-ribosyl)imidazole-4- carboxamido)succinatefrom 5-amino-1-(5-phospho-D-ribosyl)imidazole-4-carboxylate and L-aspartate in purine biosynthesis; SAICAR synthase	Chain et al. 2005. Infect Immun. 73:8353-61	Brucella abortus 2308; accesion number NC_007618
BAW_10829	BAW_10829	BAB1_0863		835374	835697		Protein with unknown function		Lamontagne et al. 2010. BMC Genomics. 11:300
BAW_10830	BAW_10830	BAB1_0864		835762	836529		HpcH/HpaI aldolase		Chain et al. 2005. Infect Immun. 73:8353-61	Brucella abortus 2308; accesion number NC_007618
BAW_10831	BAW_10831	BAB1_0865		836578	837144	c	predicted protein		Chain et al. 2005. Infect Immun. 73:8353-61	Brucella abortus 2308; accesion number NC_007618
BAW_10832	BAW_10832	BAB1_0867		837497	838288		glyoxalase/bleomycin resistance protein/dioxygenase		Chain et al. 2005. Infect Immun. 73:8353-61	Brucella abortus 2308; accesion number NC_007618
BAW_10833	purB	BAB1_0868		838514	839815	c	adenylosuccinate lyase	Catalyzes two discrete reactions in the de novo synthesis of purines: the cleavage of adenylosuccinate and succinylaminoimidazole carboxamide ribotide	Chain et al. 2005. Infect Immun. 73:8353-61	Brucella abortus 2308; accesion number NC_007618
BAW_10834	rpe	BAB1_0869		839842	840519	c	ribulose-phosphate 3-epimerase		Chain et al. 2005. Infect Immun. 73:8353-61	Brucella abortus 2308; accesion number NC_007618
BAW_10835	BAW_10835	BAB1_0870		840677	841603	c	lipid A biosynthesis lauroyl acyltransferase	Acylates the intermediate (KDO)2-lipid IVA to form (KDO)2-(lauroyl)-lipid IVA	Chain et al. 2005. Infect Immun. 73:8353-61	Brucella abortus 2308; accesion number NC_007618
BAW_10836	BAW_10836	BAB1_0871		841617	842645	c	alcohol dehydrogenase		Chain et al. 2005. Infect Immun. 73:8353-61	Brucella abortus 2308; accesion number NC_007618
BAW_10837	BAW_10837	BAB1_0872		842727	844004	c	3-oxoacyl-(acyl carrier protein) synthase II	FabF; beta-Ketoacyl-ACP synthase II; KASII; catalyzes a condensation reaction in fatty acidbiosynthesis: addition of an acyl acceptor of two carbons from malonyl-ACP; required for the elongation of short-chain unsaturated acyl-ACP.	Chain et al. 2005. Infect Immun. 73:8353-61	Brucella abortus 2308; accesion number NC_007618
BAW_10838	BAW_10838	BAB1_0873		844006	845187	c	3-oxoacyl-(acyl carrier protein) synthase II	FabF; beta-ketoacyl-ACP synthase II; KASII; catalyzes a condensation reaction in fatty acidbiosynthesis: addition of an acyl acceptor of two carbons from malonyl-ACP; required for the elongation of short-chain unsaturated acyl-ACP	Chain et al. 2005. Infect Immun. 73:8353-61	Brucella abortus 2308; accesion number NC_007618
BAW_10839	acpP	BAB1_0874		845335	845616	c	acyl carrier protein	Involved in the biosynthetic pathways of fatty acids; phospholipids; lipopolysaccharides; and oligosaccharides	Lamontagne et al. 2010. BMC Genomics. 11:300
BAW_10840	sagB	BAB1_0875		845817	846578	c	secretion activator protein	lysozyme-like protein involved in peptidoglycan degradation for protein secretion	Del Giudice et al. 2013. Infect Immun. 81(3):956-64
BAW_10841	galM	BAB1_0876		846794	847816		aldose 1-epimerase		Chain et al. 2005. Infect Immun. 73:8353-61	Brucella abortus 2308; accesion number NC_007618
BAW_10842	BAW_10842	BAB1_0877	pseudo	847813	848729	c		Frame shift by presence of a gap; similar to BMEI1108 (Brucella melitensis 16M) and BS1330_I0854 (Brucella suis 1330); 2-dehydro-3-deoxygluconokinase	Brucella suis 1330 genome; accesion number NC_004310	Brucella melitensis 16M accession number NC_003317
BAW_10843	BAW_10843	BAB1_0878		848918	849649		predicted protein		Chain et al. 2005. Infect Immun. 73:8353-61	Brucella abortus 2308; accesion number NC_007618
BAW_10844	phnM	BAB1_0879		849653	850792		PhnM protein	amidohydrolase	Chain et al. 2005. Infect Immun. 73:8353-61	Brucella abortus 2308; accesion number NC_007618
BAW_10845	BAW_10845	BAB1_0880		850789	851472	c	HAD family hydrolase		Chain et al. 2005. Infect Immun. 73:8353-61	Brucella abortus 2308; accesion number NC_007618
BAW_10846	BAW_10846	BAB1_0881		851668	852516		amino acid ABC transporter substrate-binding protein		Lamontagne et al. 2010. BMC Genomics. 11:300
BAW_10847	BAW_10847	BAB1_0882		852708	853730		tRNA-dihydrouridine synthase A		Chain et al. 2005. Infect Immun. 73:8353-61	Brucella abortus 2308; accesion number NC_007618
BAW_10848	BAW_10848	BAB1_0883		853727	854431	c	aspartic protease		Chain et al. 2005. Infect Immun. 73:8353-61	Brucella abortus 2308; accesion number NC_007618
BAW_10849	BAW_10849	BAB1_0884		854431	854625	c	predicted protein		Chain et al. 2005. Infect Immun. 73:8353-61	Brucella abortus 2308; accesion number NC_007618
BAW_10850	cobS	BAB1_0885		854645	855427	c	cobalamin synthase	catalyzes the formation of adenosylcobalamin from Ado-cobinamide-GDP and alpha-ribazole	Chain et al. 2005. Infect Immun. 73:8353-61	Brucella abortus 2308; accesion number NC_007618
BAW_10851	cobT	BAB1_0886		855581	856600		nicotinate-nucleotide--dimethylbenzimidazole phosphoribosyltransferase	catalyzes the synthesis of alpha-ribazole-5'-phosphate from nicotinate mononucleotide and 5;6-dimethylbenzimidazole	Chain et al. 2005. Infect Immun. 73:8353-61	Brucella abortus 2308; accesion number NC_007618
BAW_10852	BAW_10852	BAB1_0887		856708	857187	c	AsnC family; transcrptional regulatory protein		Chain et al. 2005. Infect Immun. 73:8353-61	Brucella abortus 2308; accesion number NC_007618
BAW_10853	BAW_10853	BAB1_0888	pseudo	857286	857957	c		Postponed termination codon;similar to BMEI1097 and BS1330_I0865. Uracil-DNA glycosylase	Brucella suis 1330 genome; accesion number NC_004310	Brucella melitensis 16M accession number NC_003317
BAW_10854	BAW_10854	BAB1_0889	pseudo	858054	858610	c		Frame shift; similar to BS1330_I0866 (Brucella suis 1330); Staphylococcus nuclease (SNase-like)	Brucella suis 1330 genome; accesion number NC_004310
BAW_10855	BAW_10855	BAB1_0890		858593	858871		predicted protein		Chain et al. 2005. Infect Immun. 73:8353-61	Brucella abortus 2308; accesion number NC_007618
BAW_10856	exoR	BAB1_0891		859243	860046		exopolysacchride production negative regulator.	Underexpressed in the bvrR mutant	Viadas et al. 2010. PLoS One. 5(4): e10216
BAW_10857	xth-1	BAB1_0892		860105	860887	c	exodexyribonuclease III		Hornback and Roop. 2006. J. Bacteriol. 188:1295-1300
BAW_10858	BAW_10858	BAB1_0893		861056	861763		Protein wiyh unknown function		Lamontagne et al. 2010. BMC Genomics. 11:300
BAW_10859	BAW_10859	BAB1_0894		861843	862169	c	predicted protein		Chain et al. 2005. Infect Immun. 73:8353-61	Brucella abortus 2308; accesion number NC_007618
BAW_10860	dgt	BAB1_0895		862336	863544		deoxyguanosinetriphosphate triphosphohydrolase-like protein	dGTPase family type 2 subfamily; presumably hydrolyzes dGTP to deoxyguanosine and triphosphate	Chain et al. 2005. Infect Immun. 73:8353-61	Brucella abortus 2308; accesion number NC_007618
BAW_10861	argS	BAB1_0896		863767	865524		arginyl-tRNA synthetase	catalyzes a two-step reaction; first charging an arginine molecule by linking its carboxylgroup tothe alpha-phosphate of ATP; followed by transfer of the aminoacyl-adenylate to its tRNA; class-I aminoacyl-tRNA synthetase	Chain et al. 2005. Infect Immun. 73:8353-61	Brucella abortus 2308; accesion number NC_007618
BAW_10862	apt1	BAB1_0897		865736	868708		Acyl-protein thioesterase 1		Chain et al. 2005. Infect Immun. 73:8353-61	Brucella abortus 2308; accesion number NC_007618
BAW_10863	BAW_10863	BAB1_0898		868909	869928		Beta - hexosaminidase		Lamontagne et al. 2010. BMC Genomics. 11:300
BAW_10864	BAW_10864	BAB1_0899		870115	870852		predicted protein		Chain et al. 2005. Infect Immun. 73:8353-61	Brucella abortus 2308; accesion number NC_007618
BAW_10865	BAW_10865	BAB1_0900		870845	871570		predicted protein		Chain et al. 2005. Infect Immun. 73:8353-61	Brucella abortus 2308; accesion number NC_007618
BAW_10866	tatA	BAB1_0901		871692	871934		twin arginine translocase proteinA	TatA; similar to TatE that is found in some proteobacteria; part of system that translocates proteinswith a conserved twin arginine motif across the inner membrane; capable of translocating folded substrates typically those with bound cofactors; similar to a protein import system in thylakoid membranes	Chain et al. 2005. Infect Immun. 73:8353-61	Brucella abortus 2308; accesion number NC_007618
BAW_10867	BAW_10867	BAB1_0902		872015	872626		sec-independent translocase	mediates the export of protein precursors bearing twin-arginine signal peptides	Chain et al. 2005. Infect Immun. 73:8353-61	Brucella abortus 2308; accesion number NC_007618
BAW_10868	tatC	BAB1_0903		872623	873447		Sec-independent periplasmic protein translocase		Chain et al. 2005. Infect Immun. 73:8353-61	Brucella abortus 2308; accesion number NC_007618
BAW_10869	serS	BAB1_0904		873524	874807		seryl-tRNA synthetase	catalyzes a two-step reaction; first charging a serine molecule by linking its carboxyl group to thealpha-phosphate of ATP; followed by transfer of the aminoacyl-adenylate to its tRNA	Chain et al. 2005. Infect Immun. 73:8353-61	Brucella abortus 2308; accesion number NC_007618
BAW_10870	surE	BAB1_0905		874956	875723		stationary phase survival protein SurE	catalyzes the conversion of a phosphate monoester to an alcohol and a phosphate	Chain et al. 2005. Infect Immun. 73:8353-61	Brucella abortus 2308; accesion number NC_007618
BAW_10871	pcm	BAB1_0906		875789	876388		protein-L-isoaspartate O-methyltransferase	catalyzes the methyl esterification of L-isoaspartyl residues that are formed in damaged proteins	Chain et al. 2005. Infect Immun. 73:8353-61	Brucella abortus 2308; accesion number NC_007618
BAW_10872	lysM	BAB1_0907		876782	878065		peptidoglycan-binding protein LysM		Chain et al. 2005. Infect Immun. 73:8353-61	Brucella abortus 2308; accesion number NC_007618
BAW_10873	BAW_10873	BAB1_0908		878114	878980	c	ATP/GTP-binding domain-containingprotein		Chain et al. 2005. Infect Immun. 73:8353-61	Brucella abortus 2308; accesion number NC_007618
BAW_10874	BAW_10874	BAB1_0909		879141	879482		predicted protein		Chain et al. 2005. Infect Immun. 73:8353-61	Brucella abortus 2308; accesion number NC_007618
BAW_10875	BAW_10875	BAB1_0910		879571	881928		bifunctional preprotein translocase subunit SecD/SecF	part of the preprotein secretory system; forms a complex with protein YajC; SecDFyajC stimulates theproton motive force-driven protein translocation; seems to modulate the cycling of SecA by stabilizing its membrane-inserted state and appears to be required for the release of mature proteins from the extracytoplasmic side of the membrane; in some organisms; such as Bacillus subtilis; SecD is fuse…	Chain et al. 2005. Infect Immun. 73:8353-61	Brucella abortus 2308; accesion number NC_007618
BAW_10876	BAW_10876	BAB1_0911		882021	882320		predicted protein		Chain et al. 2005. Infect Immun. 73:8353-61	Brucella abortus 2308; accesion number NC_007618
BAW_10877	BAW_10877	BAB1_0912		882326	883159		predicted protein		Chain et al. 2005. Infect Immun. 73:8353-61	Brucella abortus 2308; accesion number NC_007618
BAW_10878	BAW_10878	BAB1_0913		883211	884611	c	tRNA (uracil-5-)-methyltransferaseGid	TrmFO; Gid; glucose-inhibited division protein; similar to GidA; the gene from Bacillus subtilis encodes a tRNA-methyltransferase that utilizes folate as the carbon donor and bound flavin as reductant; modifies tRNA at position 54 (uridine) of the T-psi loop to form a C5-methyluridine	Chain et al. 2005. Infect Immun. 73:8353-61	Brucella abortus 2308; accesion number NC_007618
BAW_10879	BAW_10879	BAB1_0914		884853	884999	c	predicted protein		Chain et al. 2005. Infect Immun. 73:8353-61	Brucella abortus 2308; accesion number NC_007618
BAW_10880	BAW_10880	BAB1_0915		885273	886409		predicted protein		Chain et al. 2005. Infect Immun. 73:8353-61	Brucella abortus 2308; accesion number NC_007618
BAW_10881	BAW_10881	BAB1_0916		886406	886975		predicted protein		Chain et al. 2005. Infect Immun. 73:8353-61	Brucella abortus 2308; accesion number NC_007618
BAW_10882	tig	BAB1_0917		887355	888794		trigger factor	Tig; RopA; peptidyl-prolyl cis/trans isomerase; promotes folding of newly synthesized proteins;binds ribosomal 50S subunit; forms a homodimer	Chain et al. 2005. Infect Immun. 73:8353-61	Brucella abortus 2308; accesion number NC_007618
BAW_10883	gatB	BAB1_0918		888944	890446		aspartyl/glutamyl-tRNA amidotransferase subunit B	allows the formation of correctly charged Asn-tRNA(Asn) or Gln-tRNA(Gln) through the transamidationof misacylated Asp-tRNA(Asn) or Glu-tRNA(Gln) in organisms which lack either or both of asparaginyl-tRNA or glutaminyl-tRNA synthetases; reaction takes place in the presence of glutamine and ATP through an activated phospho-Asp-tRNA(Asn) or phospho-Glu-tRNA	Chain et al. 2005. Infect Immun. 73:8353-61	Brucella abortus 2308; accesion number NC_007618
BAW_10884	BAW_10884	BAB1_0919		890446	890949		N-acetyltransferase GCN5		Chain et al. 2005. Infect Immun. 73:8353-61	Brucella abortus 2308; accesion number NC_007618
BAW_10885	BAW_10885	BAB1_0920		891109	891519		NADH dehydrogenase	Provides the input to the respiratory chain from the NAD-linked dehydrogenases of the citric acid cycle. The complex couples the oxidation of NADH and the reduction of ubiquinone; to the generation of a proton gradient which is then used for ATP synthesis	Chain et al. 2005. Infect Immun. 73:8353-61	Brucella abortus 2308; accesion number NC_007618
BAW_10886	BAW_10886	BAB1_0921		891579	891704		predicted protein		Chain et al. 2005. Infect Immun. 73:8353-61	Brucella abortus 2308; accesion number NC_007618
BAW_10887	BAW_10887	BAB1_0922		891713	892183		predicted protein		Chain et al. 2005. Infect Immun. 73:8353-61	Brucella abortus 2308; accesion number NC_007618
BAW_10888	aat	BAB1_0923		892227	892760	c	leucyl/phenylalanyl-tRNA--proteintransferase	leucyltransferase; phenylalanyltransferse; functions in the N-end rule pathway; transfers Leu;Phe;Met; from aminoacyl-tRNAs to N-terminal of proteins with Arg or Lys	Chain et al. 2005. Infect Immun. 73:8353-61	Brucella abortus 2308; accesion number NC_007618
BAW_10889	accC	BAB1_0924		892847	894205	c	acetyl-CoA carboxylase biotin carboxylase subunit	an AccC homodimer forms the biotin carboxylase subunit of the acetyl CoA carboxylase; an enzymethatcatalyzes the formation of malonyl-CoA; which in turn controls the rate of fatty acid metabolism	Chain et al. 2005. Infect Immun. 73:8353-61	Brucella abortus 2308; accesion number NC_007618
BAW_10890	accB	BAB1_0925		894255	894725	c	acetyl-CoA carboxylase biotin carboxyl carrier protein subunit	composes the biotin carboxyl carrier protein subunit of the acetyl-CoA carboxylase complex;theenzyme that catalyzes the carboxylation of acetyl-CoA to malonyl-CoA; which in turn controls the rate of fatty acid metabolism	Chain et al. 2005. Infect Immun. 73:8353-61	Brucella abortus 2308; accesion number NC_007618
BAW_10891	aroQ	BAB1_0926		894727	895200	c	3-dehydroquinate dehydratase	catalyzes the formation of 3-dehydroshikimate from 3-dehydroquinate in chorismate biosynthesis	Chain et al. 2005. Infect Immun. 73:8353-61	Brucella abortus 2308; accesion number NC_007618
BAW_10892	BAW_10892	BAB1_0927		895444	896241	c	DSBA oxidoreductase		Chain et al. 2005. Infect Immun. 73:8353-61	Brucella abortus 2308; accesion number NC_007618
BAW_10893	BAW_10893	BAB1_0928		896289	897704	c	Protein with unknown function		Lamontagne et al. 2010. BMC Genomics. 11:300
BAW_10894	BAW_10894	BAB1_0929		897896	899059		1-aminocyclopropane-1-carboxylatedeaminase		Chain et al. 2005. Infect Immun. 73:8353-61	Brucella abortus 2308; accesion number NC_007618
BAW_10895	BAW_10895	BAB1_0930		899178	901946	c	ribonuclease E and G		Chain et al. 2005. Infect Immun. 73:8353-61	Brucella abortus 2308; accesion number NC_007618
BAW_10896	BAW_10896	BAB1_0931		902625	903893		N-acetylmuramoyl-L-alanine amidase		Chain et al. 2005. Infect Immun. 73:8353-61	Brucella abortus 2308; accesion number NC_007618
BAW_10897	BAW_10897	BAB1_0932		904173	906632		penicillin-binding protein		Chain et al. 2005. Infect Immun. 73:8353-61	Brucella abortus 2308; accesion number NC_007618
BAW_10898	BAW_10898	BAB1_0933		906936	907901		peptide chain release factor 2	catalyzes the release of newly synthesized polypeptide chains at the stop codons UAA and UGA	Chain et al. 2005. Infect Immun. 73:8353-61	Brucella abortus 2308; accesion number NC_007618
BAW_10899	BAW_10899	BAB1_0938		908604	908705	c	predicted protein		Chain et al. 2005. Infect Immun. 73:8353-61	Brucella abortus 2308; accesion number NC_007618
BAW_10900	BAW_10900	BAB1_0939		908702	908968	c	predicted protein		Chain et al. 2005. Infect Immun. 73:8353-61	Brucella abortus 2308; accesion number NC_007618
BAW_10901	BAW_10901	BAB1_0940		909235	910062	c	predicted protein		Chain et al. 2005. Infect Immun. 73:8353-61	Brucella abortus 2308; accesion number NC_007618
BAW_10902	bcp	BAB1_0941		910084	910548	c	Alkyl hydroperoxide reductase/ Thiol specific antioxidant/ Mal allergen		Chain et al. 2005. Infect Immun. 73:8353-61	Brucella abortus 2308; accesion number NC_007618
BAW_10903	BAW_10903	BAB1_0942		910793	914233		RNA recognition domain-containingprotein		Chain et al. 2005. Infect Immun. 73:8353-61	Brucella abortus 2308; accesion number NC_007618
BAW_10904	tyrS	BAB1_0943		914292	915545	c	tyrosyl-tRNA synthetase	catalyzes the formation of tyrosyl-tRNA(Tyr) from tyrosine and tRNA(Tyr)	Chain et al. 2005. Infect Immun. 73:8353-61	Brucella abortus 2308; accesion number NC_007618
BAW_10905	anmK	BAB1_0944		915661	916782		anhydro-N-acetylmuramic acid kinase	catalyzes hydrolysis of 1;6-anhydro bond of anyhydro-N-acetylmuramic acid (anhMurNAc) and phosphorylates anhMurNAc to produce N-acetyl-muramate-6-phosphate; involved in murein recycling	Chain et al. 2005. Infect Immun. 73:8353-61	Brucella abortus 2308; accesion number NC_007618
BAW_10906	qacH	BAB1_0945		916779	917111	c	small multidrug resistance protein		Chain et al. 2005. Infect Immun. 73:8353-61	Brucella abortus 2308; accesion number NC_007618
BAW_10907	BAW_10907	BAB1_0946		917223	917897	c	esterase/lipase/thioesterase		Chain et al. 2005. Infect Immun. 73:8353-61	Brucella abortus 2308; accesion number NC_007618
BAW_10908	BAW_10908	BAB1_0947		918102	919280		class V aminotransferase		Chain et al. 2005. Infect Immun. 73:8353-61	Brucella abortus 2308; accesion number NC_007618
BAW_10909	sufB	BAB1_0948		919461	920984		cysteine desulfurase activator complex subunit SufB	with SufCD activates cysteine desulfurase SufS	Chain et al. 2005. Infect Immun. 73:8353-61	Brucella abortus 2308; accesion number NC_007618
BAW_10910	sufC	BAB1_0949		921052	921807		ABC transporter ATPase		Lamontagne et al. 2010. BMC Genomics. 11:300
BAW_10911	BAW_10911	BAB1_0950		921821	923098		predicted protein		Chain et al. 2005. Infect Immun. 73:8353-61	Brucella abortus 2308; accesion number NC_007618
BAW_10912	BAW_10912	BAB1_0951		923180	924424		class V aminotransferase		Chain et al. 2005. Infect Immun. 73:8353-61	Brucella abortus 2308; accesion number NC_007618
BAW_10913	BAW_10913	BAB1_0952		924421	924840		predicted protein		Chain et al. 2005. Infect Immun. 73:8353-61	Brucella abortus 2308; accesion number NC_007618
BAW_10914	BAW_10914	BAB1_0953		924874	925845	c	glycosyl transferase family protein		Chain et al. 2005. Infect Immun. 73:8353-61	Brucella abortus 2308; accesion number NC_007618
BAW_10915	ppnK	BAB1_0954		926248	927045		inorganic polyphosphate/ATP-NAD kinase	catalyzes the phosphorylation of NAD to NADP	Chain et al. 2005. Infect Immun. 73:8353-61	Brucella abortus 2308; accesion number NC_007618
BAW_10916	deaD	BAB1_0955		927373	928821		ATP-dependent helicase		Lamontagne et al. 2010. BMC Genomics. 11:300
BAW_10917	BAW_10917	BAB1_0956		929058	929438	c	predicted protein		Chain et al. 2005. Infect Immun. 73:8353-61	Brucella abortus 2308; accesion number NC_007618
BAW_10918	BAW_10918	BAB1_0957-0958	pseudo	929631	930147			Frame shift and 102 bp deletion; similar to BS1330_I0936 and to BMEI1033; predicted protein	Brucella suis 1330 genome; accesion number NC_004310	Brucella melitensis 16M accession number NC_003317
BAW_10919	BAW_10919	BAB1_0959		930132	930224		predicted protein		Chain et al. 2005. Infect Immun. 73:8353-61	Brucella abortus 2308; accesion number NC_007618
BAW_10920	BAW_10920	BAB1_0960		930228	930428		heavy metal transport/detoxification protein		Chain et al. 2005. Infect Immun. 73:8353-61	Brucella abortus 2308; accesion number NC_007618
BAW_10921	BAW_10921	BAB1_0961		930579	930761		predicted protein		Chain et al. 2005. Infect Immun. 73:8353-61	Brucella abortus 2308; accesion number NC_007618
BAW_10922	BAW_10922	BAB1_0962		930755	931423		protein-L-isoaspartate(D-aspartate) O-methyltransferase		Chain et al. 2005. Infect Immun. 73:8353-61	Brucella abortus 2308; accesion number NC_007618
BAW_10923	BAW_10923	BAB1_0963		931562	932932		Outer membrane efflux protein		Chain et al. 2005. Infect Immun. 73:8353-61	Brucella abortus 2308; accesion number NC_007618
BAW_10924	BAW_10924	BAB1_0964		933182	933913		predicted protein		Chain et al. 2005. Infect Immun. 73:8353-61	Brucella abortus 2308; accesion number NC_007618
BAW_10925	valS	BAB1_0966		934204	936936		valyl-tRNA synthetase	valine--tRNA ligase; ValRS; converts valine ATP and tRNA(Val) to AMP PPi and valyl-tRNA(Val); class-I aminoacyl-tRNA synthetase type 1 subfamily; has a posttransfer editing process to hydrolyze mischarged Thr-tRNA(Val) which is done by the editing domain	Chain et al. 2005. Infect Immun. 73:8353-61	Brucella abortus 2308; accesion number NC_007618
BAW_10926	BAW_10926	BR0949	pseudo	937300	937629		Membrane protein involved in aromatic hydrocarbon degradation	Partial sequence; similar to B. suis 1330 BR0949. In B. suis it is pseudogene due to authentic point mutation	Chain et al. 2005. Infect Immun. 73:8353-61	Brucella abortus 2308; accesion number NC_007618
BAW_10927	BAW_10927	BAB1_0967		937738	938628		aromatic hydrocarbon degradation protein		Chain et al. 2005. Infect Immun. 73:8353-61	Brucella abortus 2308; accesion number NC_007618
BAW_10928	BAW_10928	BAB1_0968-0969	pseudo	938704	939566	c		Frame shift; similar to BMEI1024 and BS1330_I0946; oxidoreductase	Brucella suis 1330 genome; accesion number NC_004310	Brucella melitensis 16M accession number NC_003317
BAW_10929	BAW_10929	BAB1_0970	pseudo	939808	940341	c		Postponed termination codon compared to BMEI1022 (arginine/ornithine binding periplasmic protein); important deletion compared to BS1330_I0951 (aminoacid ABC transporter substrate-binding protein)	Brucella suis 1330 genome; accesion number NC_004310
BAW_10930	mobB	BAB1_0971		940686	941159	c	rhodopsin-like GPCR superfamily protein	Molybdopterin guanine dinucleotide synthesis protein B	Chain et al. 2005. Infect Immun. 73:8353-61	Brucella abortus 2308; accesion number NC_007618
BAW_10931	mobA	BAB1_0972		941185	941850	c	molybdopterin-guanine dinucleotidebiosynthesis protein A		Chain et al. 2005. Infect Immun. 73:8353-61	Brucella abortus 2308; accesion number NC_007618
BAW_10932	moaA	BAB1_0973		942026	943060	c	molybdenum cofactor biosynthesis protein A	together with moaC; is involved in the conversion of a guanosine derivative (GXP) into molybdopterinprecursor Z	Chain et al. 2005. Infect Immun. 73:8353-61	Brucella abortus 2308; accesion number NC_007618
BAW_10933	BAW_10933	BAB1_0974		943247	943606		predicted protein		Chain et al. 2005. Infect Immun. 73:8353-61	Brucella abortus 2308; accesion number NC_007618
BAW_10934	BAW_10934	BAB1_0975-0976	pseudo	943674	944779	c		Frame shift; similar to BMEI1017 and BS1330_I0956; FAD-binding monooxygenase	Brucella suis 1330 genome; accesion number NC_004310	Brucella melitensis 16M accession number NC_003317
BAW_10935	fumA	BAB1_0977		945125	946744	c	fumarate hidratase A	Belongs to the family of class I fumarate hydratases	Mignolet et al. 2010. J Bacteriol. 192(12):3235-9.
BAW_10936	BAW_10936	BAB1_0978-0979	pseudo	947336	949053			Frame shift; similar to BS1330_I0958; predicted protein	Brucella suis 1330 genome; accesion number NC_004310
BAW_10937	BAW_10937	BAB1_0980		949548	949673	c	predicted protein		Chain et al. 2005. Infect Immun. 73:8353-61	Brucella abortus 2308; accesion number NC_007618
BAW_10938	BAW_10938	BAB1_0981		949854	950105	c	transglycosylase-associated protein		Chain et al. 2005. Infect Immun. 73:8353-61	Brucella abortus 2308; accesion number NC_007618
BAW_10939	BAW_10939	BAB1_0982		950260	950421		predicted protein		Chain et al. 2005. Infect Immun. 73:8353-61	Brucella abortus 2308; accesion number NC_007618
BAW_10940	BAW_10940	BAB1_0983		950614	951639	c	phage integrase		Chain et al. 2005. Infect Immun. 73:8353-61	Brucella abortus 2308; accesion number NC_007618
BAW_10941	BAW_10941	BAB1_0984-0985	pseudo	951814	953015			Frame shift; similar to BMEI1010 (plus a GAP); and to BS1330_I0963; conserved predicted protein	Brucella suis 1330 genome; accesion number NC_004310	Brucella melitensis 16M accession number NC_003317
BAW_10942	BAW_10942	BAB1_0986		953012	953242		predicted protein		Chain et al. 2005. Infect Immun. 73:8353-61	Brucella abortus 2308; accesion number NC_007618
BAW_10943	BAW_10943	BAB1_0987		953239	953514		predicted protein		Chain et al. 2005. Infect Immun. 73:8353-61	Brucella abortus 2308; accesion number NC_007618
BAW_10944	BAW_10944	BAB1_0988	pseudo	953537	954124			Premature stop codon; similar to BMEI1008 and BS1330_I0966; conserved predicted protein	Brucella suis 1330 genome; accesion number NC_004310	Brucella melitensis 16M accession number NC_003317
BAW_10945	BAW_10945	BAB1_0989-0990	pseudo	954359	955068			Frame shift; similar to BS1330_I0967; outer membrane protein Omp25b precursor. This protein is expressed in B. melitensis 16M and B. suis 1330.	Wagner et al. 2002. Proteomics. 2: 1047-60	Paulsen et al. 2002. Proc Natl Acad Sci U S A. 99(20):13148-53	Sahli et al. 2003. Infect Immun. 71:4326-32
BAW_10946	BAW_10946	BAB1_0991		955416	955586	c	Protein with unknown function		Lamontagne et al. 2010. BMC Genomics. 11:300
BAW_10947	BAW_10947	BAB1_0992		955604	955783		predicted protein		Chain et al. 2005. Infect Immun. 73:8353-61	Brucella abortus 2308; accesion number NC_007618
BAW_10948	BAW_10948	BAB1_0993		955934	956248	c	Antitoxin for Brnt		Heaton et al. 2012. J Biol Chem. 287(15): 12098–12110.
BAW_10949	BAW_10949	BAB1_0994		956248	956568	c	RNase toxin		Heaton et al. 2012. J Biol Chem. 287(15): 12098–12110.
BAW_10950	BAW_10950	BAB1_0997	pseudo	957280	957999			Premature stop codon; similar to BMEI1000; conserved predicted protein	Brucella melitensis 16M genome; accession number NC_003317	DelVecchio et al. 2002. Proc Natl Acad Sci U S A. 99(1):443-8.
BAW_10951	BAW_10951	BAB1_0998	pseudo	958134	959779			Frame shift; similar to BS1330_I0976; conserved predicted protein	Brucella suis 1330 genome; accesion number NC_004310	Paulsen et al. 2002. Proc Natl Acad Sci U S A. 99(20):13148-53
BAW_10952	BAW_10952	BAB1_0999		960105	961337		glycosyltransferase		Chain et al. 2005. Infect Immun. 73:8353-61	Brucella abortus 2308; accesion number NC_007618
BAW_10953	BAW_10953	BAB1_1000		961334	962893		group 1 glycosyl transferase		Chain et al. 2005. Infect Immun. 73:8353-61	Brucella abortus 2308; accesion number NC_007618
BAW_10954	BAW_10954	BAB1_1001		962874	963095	c	Protein with unknown function		Lamontagne et al. 2010. BMC Genomics. 11:300
BAW_10955	sagA	BAB1_1002		963336	963998		secretion activator protein	lysozyme-like protein involved in peptidoglycan degradation for protein secretion	Del Giudice et al. 2013. Infect Immun. 81(3):956-64
BAW_10956	BAW_10956	BAB1_1003		963962	964231	c	predicted protein		Chain et al. 2005. Infect Immun. 73:8353-61	Brucella abortus 2308; accesion number NC_007618
BAW_10957	BAW_10957	BAB1_1004-1005	pseudo	964367	964617			Frame shift; similar to BMEI0994 and BS1330_I0982; conserved predicted protein	Brucella suis 1330 genome; accesion number NC_004310	Brucella melitensis 16M accession number NC_003317
BAW_10958	BAW_10958	BAB1_1006		964719	964820		predicted protein		Chain et al. 2005. Infect Immun. 73:8353-61	Brucella abortus 2308; accesion number NC_007618
BAW_10959	BAW_10959	BAB1_1007		964829	964966		predicted protein		Chain et al. 2005. Infect Immun. 73:8353-61	Brucella abortus 2308; accesion number NC_007618
BAW_10960	BAW_10960	BAB1_1008		964957	965304		arsenate reductase		Chain et al. 2005. Infect Immun. 73:8353-61	Brucella abortus 2308; accesion number NC_007618
BAW_10961	rplA	BAB1_1009		965675	966940		rare lipoprotein A		Chain et al. 2005. Infect Immun. 73:8353-61	Brucella abortus 2308; accesion number NC_007618
BAW_10962	BAW_10962	BAB1_1010		967051	968241		D-alanyl-D-alanine carboxypeptidase		Chain et al. 2005. Infect Immun. 73:8353-61	Brucella abortus 2308; accesion number NC_007618
BAW_10963	BAW_10963	BAB1_1011		968332	968967		thymidylate kinase	catalyzes the reversible phosphoryl transfer from adenosine triphosphate (ATP) to thymidinemonophosphate (dTMP) to form thymidine diphosphate (dTDP)	Chain et al. 2005. Infect Immun. 73:8353-61	Brucella abortus 2308; accesion number NC_007618
BAW_10964	BAW_10964	BAB1_1012		968964	970046		DNA polymerase III subunit delta'	catalyzes the DNA-template-directed extension of the 3'-end of a DNA strand; the delta' subunitseemsto interact with the gamma subunit to transfer the beta subunit on the DNA	Chain et al. 2005. Infect Immun. 73:8353-61	Brucella abortus 2308; accesion number NC_007618
BAW_10965	BAW_10965	BAB1_1013		970066	970215		predicted protein		Chain et al. 2005. Infect Immun. 73:8353-61	Brucella abortus 2308; accesion number NC_007618
BAW_10966	metG	BAB1_1014		970215	971762		methionyl-tRNA synthetase	methionine--tRNA ligase; MetRS; adds methionine to tRNA(Met) with cleavage of ATP to AMP and diphosphate; some MetRS enzymes form dimers depending on a C-terminal domain that is also found in other proteins such as Trbp111 in Aquifex aeolicus and the cold-shock protein CsaA from Bacillus subtilis while others do not; four subfamilies exist based on sequence motifs and zinc content	Chain et al. 2005. Infect Immun. 73:8353-61	Brucella abortus 2308; accesion number NC_007618
BAW_10967	BAW_10967	BAB1_1015		971771	972562		TatD-related deoxyribonuclease		Chain et al. 2005. Infect Immun. 73:8353-61	Brucella abortus 2308; accesion number NC_007618
BAW_10968	BAW_10968	BAB1_1016		972565	973383		beta-lactamase-like protein		Chain et al. 2005. Infect Immun. 73:8353-61	Brucella abortus 2308; accesion number NC_007618
BAW_10969	cgt	BAB1_1017		973433	975232	c	cyclic beta-1;2-glucan ABc transporter	responsible for transport of beta-1;2-glucans from the cytoplasm to periplasm; inner membrane ABC transporter permease component; Cgt; ChvA; NdvA	Roset et al. 2004. Infect Immun. 72(4):2263-71
BAW_10970	BAW_10970	BAB1_1018		975321	975425		predicted protein		Chain et al. 2005. Infect Immun. 73:8353-61	Brucella abortus 2308; accesion number NC_007618
BAW_10971	BAW_10971	BAB1_1019		975545	976525		RNA-binding protein S4		Chain et al. 2005. Infect Immun. 73:8353-61	Brucella abortus 2308; accesion number NC_007618
BAW_10972	BAW_10972	BAB1_1020		976528	977451		predicted protein		Chain et al. 2005. Infect Immun. 73:8353-61	Brucella abortus 2308; accesion number NC_007618
BAW_10973	BAW_10973	BAB1_1021		977448	978113		HAD family hydrolase		Chain et al. 2005. Infect Immun. 73:8353-61	Brucella abortus 2308; accesion number NC_007618
BAW_10974	BAW_10974	BAB1_1022		978155	978937		beta tubulin		Chain et al. 2005. Infect Immun. 73:8353-61	Brucella abortus 2308; accesion number NC_007618
BAW_10975	glnA	BAB1_1023		979063	980472	c	glutamine synthetase		Chain et al. 2005. Infect Immun. 73:8353-61	Brucella abortus 2308; accesion number NC_007618	Kohler et al. 2002. Proc Natl Acad Sci USA. 99(24):15711-6
BAW_10976	glnB	BAB1_1024		980620	980958	c	nitrogen regulatory protein P-II:P-II protein urydylation site		Chain et al. 2005. Infect Immun. 73:8353-61	Brucella abortus 2308; accesion number NC_007618
BAW_10977	BAW_10977	BAB1_1025		981265	982770		predicted protein		Chain et al. 2005. Infect Immun. 73:8353-61	Brucella abortus 2308; accesion number NC_007618
BAW_10978	BAW_10978	BAB1_1026		982801	983073	c	predicted protein		Chain et al. 2005. Infect Immun. 73:8353-61	Brucella abortus 2308; accesion number NC_007618
BAW_10979	cbbZ	BAB1_1027		983070	983774	c	phosphoglycolate phosphatase	catalyzes the dephosphorylation of 2-phosphoglycolate to form glycolate and phosphate	Chain et al. 2005. Infect Immun. 73:8353-61	Brucella abortus 2308; accesion number NC_007618
BAW_10980	BAW_10980	BAB1_1028		983829	983942		predicted protein		Chain et al. 2005. Infect Immun. 73:8353-61	Brucella abortus 2308; accesion number NC_007618
BAW_10981	BAW_10981	BAB1_1029		984845	985381		Protein with unknown function		Lamontagne et al. 2010. BMC Genomics. 11:300
BAW_10982	BAW_10982	BAB1_1030		985535	986929		glutathione reductase	catalyzes the reduction of 2 glutathione to glutathione disulfide; maintains high levels ofreducedglutathione in the cytosol; involved in redox regulation and oxidative defense	Chain et al. 2005. Infect Immun. 73:8353-61	Brucella abortus 2308; accesion number NC_007618
BAW_10983	BAW_10983	BAB1_1031		987138	988517		aminoacyl-tRNA synthetase		Chain et al. 2005. Infect Immun. 73:8353-61	Brucella abortus 2308; accesion number NC_007618
BAW_10984	BAW_10984	BAB1_1032		988631	988981		diacylglycerol kinase		Chain et al. 2005. Infect Immun. 73:8353-61	Brucella abortus 2308; accesion number NC_007618
BAW_10985	nadE	BAB1_1033		989073	990725		NAD synthetase	NH(3)-dependent; catalyzes the formation of nicotinamide adenine dinucleotide (NAD) from nicotinicacid adenine dinucleotide (NAAD) using either ammonia or glutamine as the amide donor and ATP; ammonia-utilizing enzymes include the ones from Bacillus and Escherichia coli while glutamine-utilizing enzymes include the Mycobacterial one; forms homodimers	Chain et al. 2005. Infect Immun. 73:8353-61	Brucella abortus 2308; accesion number NC_007618
BAW_10986	gltX-1	BAB1_1034		990737	992110		glutamyl-tRNA synthetase	Charges one glutamine molecule and pairs it to its corresponding RNA trinucleotide during protein translation	Chain et al. 2005. Infect Immun. 73:8353-61	Brucella abortus 2308; accesion number NC_007618
BAW_10987	BAW_10987	BAB1_1035		992028	992780	c	proline-rich extensin		Chain et al. 2005. Infect Immun. 73:8353-61	Brucella abortus 2308; accesion number NC_007618
BAW_10988	mae	BAB1_1036		992924	995248	c	malic enzyme	NADP-dependent; catalyzes the oxidative decarboxylation of malate to form pyruvate; decarboxylatesoxaloacetate	Chain et al. 2005. Infect Immun. 73:8353-61	Brucella abortus 2308; accesion number NC_007618
BAW_10989	BAW_10989	BAB1_1037		995466	996446	c	mandelate racemase/muconate lactonizing protein		Chain et al. 2005. Infect Immun. 73:8353-61	Brucella abortus 2308; accesion number NC_007618
BAW_10990	BAW_10990	BAB1_1038		996507	997682		sulfate transporter		Chain et al. 2005. Infect Immun. 73:8353-61	Brucella abortus 2308; accesion number NC_007618
BAW_10991	BAW_10991	BAB1_1039		997899	998756		ABC transporter ATPase		Chain et al. 2005. Infect Immun. 73:8353-61	Brucella abortus 2308; accesion number NC_007618
BAW_10992	BAW_10992	BAB1_1040		998760	999755		predicted protein		Chain et al. 2005. Infect Immun. 73:8353-61	Brucella abortus 2308; accesion number NC_007618
BAW_10993	BAW_10993	BAB1_1041		999779	1000381		Protein with unknown function		Lamontagne et al. 2010. BMC Genomics. 11:300
BAW_10994	BAW_10994	BAB1_1042		1000443	1000550	c	predicted protein		Chain et al. 2005. Infect Immun. 73:8353-61	Brucella abortus 2308; accesion number NC_007618
BAW_10995	BAW_10995	BAB1_1043		1000621	1005282	c	BPE043 T4 secreted protein		Marchesini et al. 2011. Cell Microbiol. 13(8):1261-74
BAW_10996	BAW_10996	BAB1_1044		1005497	1005727		predicted protein		Chain et al. 2005. Infect Immun. 73:8353-61	Brucella abortus 2308; accesion number NC_007618
BAW_10997	BAW_10997	BAB1_1045		1005898	1006221		cytochrome c heme-binding domain-containing protein		Chain et al. 2005. Infect Immun. 73:8353-61	Brucella abortus 2308; accesion number NC_007618
BAW_10998	BAW_10998	BAB1_1046		1006521	1006862		thioredoxin reductase	corresponds to BMEI0958	Brucella melitensis 16M genome; accession number NC_003317	DelVecchio et al. 2002. Proc Natl Acad Sci U S A. 99(1):443-8.
BAW_10999	BAW_10999	BAB1_1048		1006867	1007487	c	Protein with unknown function		Lamontagne et al. 2010. BMC Genomics. 11:300
BAW_11000	BAW_11000	BAB1_1049		1007645	1008484		dihydropteroate synthase		Chain et al. 2005. Infect Immun. 73:8353-61	Brucella abortus 2308; accesion number NC_007618
BAW_11001	BAW_11001	BAB1_1050		1008503	1008862		dihydroneopterin aldolase		Chain et al. 2005. Infect Immun. 73:8353-61	Brucella abortus 2308; accesion number NC_007618
BAW_11002	folK	BAB1_1051		1008859	1009392		7; 8-dihydro-6-hydroxymethylpterin-pyrophosphokinase		Chain et al. 2005. Infect Immun. 73:8353-61	Brucella abortus 2308; accesion number NC_007618
BAW_11003	BAW_11003	BAB1_1052		1009507	1010064	c	Protein with unknown function		Lamontagne et al. 2010. BMC Genomics. 11:300
BAW_11004	ftsB	BAB1_1053		1010316	1011389	c	cell division protein DivIC	stabilizes FtsL against RasP cleavage	Brucella melitensis 16M genome; accession number NC_003317	DelVecchio et al. 2002. Proc Natl Acad Sci U S A. 99(1):443-8.
BAW_11005	BAW_11005	BAB1_1054		1011386	1012846	c	ATP/GTP-binding domain-containingprotein		Chain et al. 2005. Infect Immun. 73:8353-61	Brucella abortus 2308; accesion number NC_007618
BAW_11006	BAW_11006	BAB1_1055		1012939	1013439	c	predicted protein		Chain et al. 2005. Infect Immun. 73:8353-61	Brucella abortus 2308; accesion number NC_007618
BAW_11007	dksA	BAB1_1056		1013835	1014251		RNA polymerase-binding transcription factor DksA		Brucella suis 1330 genome; accesion number NC_004310	Paulsen et al. 2002. Proc Natl Acad Sci U S A. 99(20):13148-53
BAW_11008	BAW_11008	BAB1_1057		1014261	1014356		predicted protein		Chain et al. 2005. Infect Immun. 73:8353-61	Brucella abortus 2308; accesion number NC_007618
BAW_11009	vceC	BAB1_1058		1014397	1015653	c	type IV secretion effector	type IV secreted protein VceC; induce reorganization of ER structures in HeLa cells and induce of proinflamatory host cell responses	de Jong et al. 2008. Mol Microbiol. 70(6):1378-96
BAW_11010	BAW_11010	BAB1_1059		1015879	1018716		histidine kinase/response regulator		Hallez et al. 2007. EMBO J. 26(5):1444-55
BAW_11011	BAW_11011	BAB1_1060		1018741	1019949		flavoprotein		Chain et al. 2005. Infect Immun. 73:8353-61	Brucella abortus 2308; accesion number NC_007618
BAW_11012	BAW_11012	BAB1_1061		1019980	1021302		beta-lactamase		Chain et al. 2005. Infect Immun. 73:8353-61	Brucella abortus 2308; accesion number NC_007618
BAW_11013	BAW_11013	BAB1_1062		1021283	1022509	c	mechanosensitive (MS) ion channel	pseudogene in B. suis 1330	Brucella suis 1330 genome; accesion number NC_004310	Paulsen et al. 2002. Proc Natl Acad Sci U S A. 99(20):13148-53
BAW_11014	BAW_11014	BAB1_1063		1022599	1026381	c	ribonucleotide-diphosphate reductase subunit alpha	Catalyzes the rate-limiting step in dNTP synthesis	Chain et al. 2005. Infect Immun. 73:8353-61	Brucella abortus 2308; accesion number NC_007618
BAW_11015	BAW_11015	BAB1_1064		1026434	1026673		site-specific recombinase		Chain et al. 2005. Infect Immun. 73:8353-61	Brucella abortus 2308; accesion number NC_007618
BAW_11016	BAW_11016	BAB1_1065		1027083	1027571	c	NUDIX hydrolase		Chain et al. 2005. Infect Immun. 73:8353-61	Brucella abortus 2308; accesion number NC_007618
BAW_11017	BAW_11017	BAB1_1066		1027798	1028310	c	xanthine-guanine phosphoribosyltransferase	catalyzes the conversion of guanine; xanthine and; to a lesser extent; hypoxanthine to GMP;XMPandIMP; respectively	Chain et al. 2005. Infect Immun. 73:8353-61	Brucella abortus 2308; accesion number NC_007618
BAW_11018	BAW_11018	BAB1_1067		1028294	1028533	c	predicted protein		Chain et al. 2005. Infect Immun. 73:8353-61	Brucella abortus 2308; accesion number NC_007618
BAW_11019	BAW_11019	BAB1_1068		1028760	1029605	c	universal stress protein		Chain et al. 2005. Infect Immun. 73:8353-61	Brucella abortus 2308; accesion number NC_007618
BAW_11020	BAW_11020	BAB1_1069		1029683	1030441	c	molybdenum cofactor biosynthesis protein		Chain et al. 2005. Infect Immun. 73:8353-61	Brucella abortus 2308; accesion number NC_007618
BAW_11021	wrbA	BAB1_1070		1030602	1031201		TrpR binding protein WrbA	stationary phase protein that binds TrpR repressor	Lamontagne et al. 2010. BMC Genomics. 11:300
BAW_11022	BAW_11022	BAB1_1071		1031179	1031328	c	predicted protein		Chain et al. 2005. Infect Immun. 73:8353-61	Brucella abortus 2308; accesion number NC_007618
BAW_11023	helD	BAB1_1072		1032829	1034424		ATP-dependent helicase		Chain et al. 2005. Infect Immun. 73:8353-61	Brucella abortus 2308; accesion number NC_007618
BAW_11024	cysK	BAB1_1073		1034595	1035623		cysteine synthase A	CysK; forms a complex with serine acetyltransferase CysE; functions in cysteine biosynthesis	Chain et al. 2005. Infect Immun. 73:8353-61	Brucella abortus 2308; accesion number NC_007618
BAW_11025	BAW_11025	BAB1_1074		1035626	1036369		alanyl-transfer RNA synthetase		Chain et al. 2005. Infect Immun. 73:8353-61	Brucella abortus 2308; accesion number NC_007618
BAW_11026	BAW_11026	BAB1_1075		1036396	1037250		thiosulfate sulfurtransferase: rhodanese-like		Chain et al. 2005. Infect Immun. 73:8353-61	Brucella abortus 2308; accesion number NC_007618
BAW_11027	BAW_11027	BAB1_1076		1037252	1037773		N-acetyltransferase GCN5		Chain et al. 2005. Infect Immun. 73:8353-61	Brucella abortus 2308; accesion number NC_007618
BAW_11028	ach1p	BAB1_1077		1037960	1039450	c	Acetyl-CoA hydrolase/transferase		Lamontagne et al. 2010. BMC Genomics. 11:300
BAW_11029	BAW_11029	BAB1_1078-1079	pseudo	1039715	1041256	c		Premature stop codon; similar to BMEI0927 and BS1330_I1055; DSBA oxidorreductasa	Brucella suis 1330 genome; accesion number NC_004310	Brucella melitensis 16M accession number NC_003317
BAW_11030	BAW_11030	BAB1_1080	pseudo	1041256	1041810	c		Internal deletion; similar to BS1330_I1056; HlyD family secretion protein	Brucella suis 1330 genome; accesion number NC_004310
BAW_11031	BAW_11031	BAB1_1081-1082	pseudo	1042053	1043056			Frame shift; similar to BMEI0924 and BS1330_I1058; proline dipeptidase PepQ	Brucella suis 1330 genome; accesion number NC_004310	Brucella melitensis 16M accession number NC_003317
BAW_11032	BAW_11032	BAB1_1083/BAB1_1084	pseudo	1043103	1044082	c		Frame shift; similar to BMEI0925 and BS1330_I1057; Zinc-containing alcohol dehydrogenase superfamily	Brucella suis 1330 genome; accesion number NC_004310	Brucella melitensis 16M accession number NC_003317
BAW_11033	BAW_11033	BAB1_1085		1044630	1045460	c	SAM-binding domain-containing protein		Chain et al. 2005. Infect Immun. 73:8353-61	Brucella abortus 2308; accesion number NC_007618
BAW_11034	BAW_11034	BAB1_1086		1045569	1046534	c	bile acid: sodium symporter		Chain et al. 2005. Infect Immun. 73:8353-61	Brucella abortus 2308; accesion number NC_007618
BAW_11035	BAW_11035	BAB1_1087		1046562	1046714	c	predicted protein		Chain et al. 2005. Infect Immun. 73:8353-61	Brucella abortus 2308; accesion number NC_007618
BAW_11036	galE-1	BAB1_1088		1046663	1047670	c	NAD-dependent epimerase/dehydratase: UDP-glucose 4-epimerase	galactose biosynthesis; UDP sugar biosynthesis. In B. melitensis; a galE-1 mutant exhibited intermediate growth patterns in macrophages between those of smooth and rough Brucella strains. The mutant was not sensitive to galactose. Due to altered LPS structure; no or very minimal tissue damage; and protection against virulent B. melitensis challenge; the gal E-1 mutant is considered a vaccine cand…	Rajashekara et al. 2006. Infect Immun. 74(5):2925-36
BAW_11037	mazG	BAB1_1089		1047815	1048639		nucleoside triphosphate pyrophosphohydrolase	functions in degradation of stringent response intracellular messenger ppGpp; in Escherichia coli this gene is co-transcribed with the toxin/antitoxin genes mazEF; activity of MazG is inhibited by MazEF in vitro; ppGpp inhibits mazEF expression; MazG thus works in limiting the toxic activity of the MazF toxin induced during starvation; MazG also interacts with the GTPase protein Era	Chain et al. 2005. Infect Immun. 73:8353-61	Brucella abortus 2308; accesion number NC_007618
BAW_11038	BAW_11038	BAB1_1090		1048648	1049259	c	nitrilotriacetate monooxygenase component B		Chain et al. 2005. Infect Immun. 73:8353-61	Brucella abortus 2308; accesion number NC_007618
BAW_11039	nitR	BAB1_1091		1049302	1049886	c	nitroreductase family protein		Chain et al. 2005. Infect Immun. 73:8353-61	Brucella abortus 2308; accesion number NC_007618
BAW_11040	BAW_11040	BAB1_1092		1050124	1051116		predicted protein		Chain et al. 2005. Infect Immun. 73:8353-61	Brucella abortus 2308; accesion number NC_007618
BAW_11041	thrS	BAB1_1093		1051171	1053147	c	threonyl-tRNA synthetase	catalyzes a two-step reaction; first charging a threonine molecule by linking its carboxylgroup tothe alpha-phosphate of ATP; followed by transfer of the aminoacyl-adenylate to its tRNA; catalyzes the formation of threonyl-tRNA(Thr) from threonine and tRNA(Thr)	Chain et al. 2005. Infect Immun. 73:8353-61	Brucella abortus 2308; accesion number NC_007618
BAW_11042	BAW_11042	BAB1_1094		1053362	1054594	c	D-alanyl-D-alanine carboxypeptidase		Chain et al. 2005. Infect Immun. 73:8353-61	Brucella abortus 2308; accesion number NC_007618
BAW_11043	BAW_11043	BAB1_1095		1054701	1055072	c	predicted protein		Chain et al. 2005. Infect Immun. 73:8353-61	Brucella abortus 2308; accesion number NC_007618
BAW_11044	BAW_11044	BAB1_1096		1055074	1055514	c	nitrogen-fixing NifU-like; N-terminal		Chain et al. 2005. Infect Immun. 73:8353-61	Brucella abortus 2308; accesion number NC_007618
BAW_11045	folE	BAB1_1097		1055778	1056419		GTP cyclohydrolase I	involved in the first step of tetrahydrofolate biosynthesis; catalyzes the formation of formateand2-amino-4-hydroxy-6-(erythro-1;2; 3-trihydroxypropyl)dihydropteridine triphosphate from GTP and water; forms a homopolymer	Chain et al. 2005. Infect Immun. 73:8353-61	Brucella abortus 2308; accesion number NC_007618
BAW_11046	hisI	BAB1_1098		1056442	1056861		phosphoribosyl-AMP cyclohydrolase	PR-AMP cyclohydrolase; functions in histidine biosynthesis from PRPP; converts 1-(5-phosphoribosyl)-AMP to 1-(5-phosphoribosyl)-5-[(5- phosphoribosylamino)methylideneamino]imidazole-4- carboxyamide during the histidine biosynthesis pathway; binds zinc and magnesium; forms homodimers	Chain et al. 2005. Infect Immun. 73:8353-61	Brucella abortus 2308; accesion number NC_007618
BAW_11047	BAW_11047	BAB1_1099		1057078	1058025		patatin		Chain et al. 2005. Infect Immun. 73:8353-61	Brucella abortus 2308; accesion number NC_007618
BAW_11048	BAW_11048	BAB1_1100		1058498	1059742		phage integrase		Chain et al. 2005. Infect Immun. 73:8353-61	Brucella abortus 2308; accesion number NC_007618
BAW_11049	BAW_11049	BAB1_1101		1059881	1060285		predicted protein		Chain et al. 2005. Infect Immun. 73:8353-61	Brucella abortus 2308; accesion number NC_007618
BAW_11050	BAW_11050	BAB1_1105		1060881	1061123	c	predicted protein		Chain et al. 2005. Infect Immun. 73:8353-61	Brucella abortus 2308; accesion number NC_007618
BAW_11051	BAW_11051	BAB1_1106		1061500	1062015	c	predicted protein		Chain et al. 2005. Infect Immun. 73:8353-61	Brucella abortus 2308; accesion number NC_007618
BAW_11052	BAW_11052	BAB1_1107-1108	pseudo	1062602	1063746	c		Frame shift; similar to BMEI0903 and BS1330_I0262; L-carnitine dehydratase/bile acid-inducible protein F	Brucella suis 1330 genome; accesion number NC_004310	Brucella melitensis 16M accession number NC_003317
BAW_11053	BAW_11053	BAB1_1109		1063825	1065009	c	acyl-CoA dehydrogenase		Chain et al. 2005. Infect Immun. 73:8353-61	Brucella abortus 2308; accesion number NC_007618
BAW_11054	lysR	BAB1_1110		1065111	1065962		transcriptional regulator LysR		Haine et al; Infect Immun. 2005 Sep;73(9):5578-86.
BAW_11055	BAW_11055	BAB1_1111		1066012	1066995	c	alkane 1-monooxygenase		Brucella melitensis 16M genome; accession number NC_003317	DelVecchio et al. 2002. Proc Natl Acad Sci U S A. 99(1):443-8.
BAW_11056	BAW_11056	BAB1_1112		1067076	1070165	c	acriflavin resistance protein		Chain et al. 2005. Infect Immun. 73:8353-61	Brucella abortus 2308; accesion number NC_007618
BAW_11057	BAW_11057	BAB1_1113		1070175	1071323	c	Protein witn unknown function		Chain et al. 2005. Infect Immun. 73:8353-61	Brucella abortus 2308; accesion number NC_007618
BAW_11058	BAW_11058	BAB1_1114		1071464	1072030		transcriptional regulator TetR		Haine et al; Infect Immun. 2005 Sep;73(9):5578-86.
BAW_11059	BAW_11059	BAB1_0995	pseudo	1072067	1073282	c		Frame shift; similar to BS1330_I1087 and BMEI1003; queuine tRNA-ribosyltransferase	Brucella suis 1330 genome; accesion number NC_004310	Brucella melitensis 16M accession number NC_003317
BAW_11060	queA	BAB1_1116		1073279	1074370	c	S-adenosylmethionine--tRNA ribosyltransferase-isomerase	Synthesizes oQ from preQ1 in a single S-adenosylmethionine-requiring step	Chain et al. 2005. Infect Immun. 73:8353-61	Brucella abortus 2308; accesion number NC_007618
BAW_11061	ppiB-2	BAB1_1117		1074492	1074998	c	peptidyl-prolyl cis-trans isomerase		Lamontagne et al. 2010. BMC Genomics. 11:300
BAW_11062	ppiB-1	BAB1_1118		1075061	1075651	c	peptidyl-prolyl cis-trans isomerase		Lamontagne et al. 2010. BMC Genomics. 11:300
BAW_11063	coaD	BAB1_1119		1075672	1076166	c	phosphopantetheine adenylyltransferase	Catalyzes the conversion of ATP and pantetheine 4'-phosphate to diphosphate and 3'-dephospho-coA	Chain et al. 2005. Infect Immun. 73:8353-61	Brucella abortus 2308; accesion number NC_007618
BAW_11064	BAW_11064	BAB1_1120		1076382	1076621	c	predicted protein		Chain et al. 2005. Infect Immun. 73:8353-61	Brucella abortus 2308; accesion number NC_007618	Zúñiga-Ripa et al. 2014. J. Bacteriol. 96(16):3045-57
BAW_11065	gyrA	BAB1_1121		1076677	1079445	c	DNA gyrase subunit A	negatively supercoils closed circular double-stranded DNA	Chain et al. 2005. Infect Immun. 73:8353-61	Brucella abortus 2308; accesion number NC_007618
BAW_11066	marC	BAB1_1122		1079733	1080362		multiple antibiotic resistance (MarC)-like proteins		Chain et al. 2005. Infect Immun. 73:8353-61	Brucella abortus 2308; accesion number NC_007618
BAW_11067	BAW_11067	BAB1_1123		1080453	1081031	c	guanylate kinase/L-type calcium channel region		Chain et al. 2005. Infect Immun. 73:8353-61	Brucella abortus 2308; accesion number NC_007618
BAW_11068	gntR	BAB1_1124		1081218	1081979		GntR family transcriptional regulator		Haine et al; Infect Immun. 2005 Sep;73(9):5578-86.
BAW_11069	BAW_11069	BAB1_1125		1082339	1082485		predicted protein		Chain et al. 2005. Infect Immun. 73:8353-61	Brucella abortus 2308; accesion number NC_007618
BAW_11070	ssb	BAB1_1126		1082679	1083185	c	single-strand binding protein		Chain et al. 2005. Infect Immun. 73:8353-61	Brucella abortus 2308; accesion number NC_007618
BAW_11071	BAW_11071	BAB1_1127		1083753	1083953		predicted protein		Chain et al. 2005. Infect Immun. 73:8353-61	Brucella abortus 2308; accesion number NC_007618
BAW_11072	uvrA	BAB1_1128		1084084	1087008		excinuclease ABC subunit A	The UvrABC repair system catalyzes the recognition and processing of DNA lesions. UvrA is an ATPaseand a DNA-binding protein. A damage recognition complex composed of 2 uvrA and 2 uvrB subunits scans DNA for abnormalities. When the presence of a lesion has been verified by uvrB; the uvrA molecules dissociate	Chain et al. 2005. Infect Immun. 73:8353-61	Brucella abortus 2308; accesion number NC_007618
BAW_11073	BAW_11073	BAB1_1129		1087195	1087470	c	histone-like DNA-binding protein		Chain et al. 2005. Infect Immun. 73:8353-61	Brucella abortus 2308; accesion number NC_007618
BAW_11074	lon	BAB1_1130		1087651	1090089	c	chaperonin ClpA/B; lon protease		Robertson et al. 2000. Mol Microbiol. 35(3):577-88.
BAW_11075	clpX	BAB1_1131		1090521	1091795	c	ATP-dependent protease ATP-bindingsubunit ClpX	binds and unfolds substrates as part of the ClpXP protease	Chain et al. 2005. Infect Immun. 73:8353-61	Brucella abortus 2308; accesion number NC_007618
BAW_11076	clpP	BAB1_1132		1092177	1092806	c	ATP-dependent Clp protease proteolytic subunit	hydrolyzes proteins to small peptides; with the ATPase subunits ClpA or ClpX; ClpP degradesspecificsubstrates	Chain et al. 2005. Infect Immun. 73:8353-61	Brucella abortus 2308; accesion number NC_007618
BAW_11077	BAW_11077	BAB1_1133		1092911	1094329	c	ATP/GTP-binding domain-containingprotein		Chain et al. 2005. Infect Immun. 73:8353-61	Brucella abortus 2308; accesion number NC_007618
BAW_11078	hfq	BAB1_1134		1094520	1094756	c	RNA-binding protein Hfq	Stimulates the elongation of poly(A) tails	Robertson & Roop. 1999. Mol Microbiol. 34(4):690-700
BAW_11079	BAW_11079	BAB1_1135		1094762	1095001	c	predicted protein		Chain et al. 2005. Infect Immun. 73:8353-61	Brucella abortus 2308; accesion number NC_007618
BAW_11080	BAW_11080	BAB1_1136	pseudo	1094985	1095815	c		Premature stop codon; similar to BMEI0870 and BS1330_I1119; conserved predicted protein	Brucella suis 1330 genome; accesion number NC_004310	Brucella melitensis 16M accession number NC_003317
BAW_11081	trkA	BAB1_1137		1095864	1097240	c	potassium transporter peripheral membrane protein	involved in potassium uptake; found to be peripherally associated with the inner membrane in Escherichia coli; contains an NAD-binding domain	Chain et al. 2005. Infect Immun. 73:8353-61	Brucella abortus 2308; accesion number NC_007618
BAW_11082	BAW_11082	BAB1_1138		1097265	1098626	c	chaperonin clpA/B	response regulator associated to ntrY	Carrica et al. 2012. Mol Microbiol. 85(1):39-50	Hallez et al. 2007. EMBO J. 26(5):1444-55
BAW_11083	ntrY	BAB1_1139		1098628	1100952	c	PAS/histidine kinase/ATPase domain-containing protein		Carrica et al. 2012. Mol Microbiol. 85(1):39-50	Hallez et al. 2007. EMBO J. 26(5):1444-55
BAW_11084	ntrC	BAB1_1140		1101043	1102518	c	response regulator receiver		Dorell et al. 1999. Microb Pathog. 27(1):1-11	Hallez et al. 2007. EMBO J. 26(5):1444-55
BAW_11085	BAW_11085	BAB1_1141		1102515	1103618	c	ATPase-like ATP-binding protein		Dorell et al. 1999. Microb Pathog. 27(1):1-11	Hallez et al. 2007. EMBO J. 26(5):1444-55
BAW_11086	BAW_11086	BAB1_1142		1103657	1104658	c	predicted protein		Chain et al. 2005. Infect Immun. 73:8353-61	Brucella abortus 2308; accesion number NC_007618
BAW_11087	ispDF	BAB1_1143		1104796	1106025		bifunctional 2-C-methyl-D-erythritol 4-phosphate cytidylyltransferase/2-C-methyl-D-erythritol 2;4-cyclodiphosphate synthase protein	bifunctional enzyme involved in formation of 4-diphosphocytidyl-2-C-methyl-D-erythritol from CTP and2-C-methyl-D-erythritol 4-phosphate and 2-C-methyl-D-erythritol 2;4-cyclodiphosphate and CMP from 4-diphosphocytidyl-2-C-methyl-D-erythritol 2-phosphate; involved in isoprenoid and isopentenyl-PP biosynthesis; binds divalent cations	Chain et al. 2005. Infect Immun. 73:8353-61	Brucella abortus 2308; accesion number NC_007618
BAW_11088	BAW_11088	BAB1_1144		1106022	1106519		CinA; C-terminal		Chain et al. 2005. Infect Immun. 73:8353-61	Brucella abortus 2308; accesion number NC_007618
BAW_11089	BAW_11089	BAB1_1145	pseudo	1106596	1107338			Frame shift; similar to BS1330_I1118; short chain dehydrogenase	Brucella suis 1330 genome; accesion number NC_004310	Paulsen et al. 2002. Proc Natl Acad Sci U S A. 99(20):13148-53
BAW_11090	BAW_11090	BAB1_1146		1107396	1107806	c	predicted protein		Chain et al. 2005. Infect Immun. 73:8353-61	Brucella abortus 2308; accesion number NC_007618
BAW_11091	lipA	BAB1_1147		1107860	1108828	c	lipoyl synthase	catalyzes the radical-mediated insertion of two sulfur atoms into an acyl carrier protein (ACP)boundto an octanoyl group to produce a lipoyl group	Chain et al. 2005. Infect Immun. 73:8353-61	Brucella abortus 2308; accesion number NC_007618
BAW_11092	BAW_11092	BAB1_1148		1108938	1109099	c	predicted protein		Chain et al. 2005. Infect Immun. 73:8353-61	Brucella abortus 2308; accesion number NC_007618
BAW_11093	BAW_11093	BAB1_1149		1109218	1110681	c	dihydrolipoamide dehydrogenase	E3 component of pyruvate complex; catalyzes the oxidation of dihydrolipoamide to lipoamide	Chain et al. 2005. Infect Immun. 73:8353-61	Brucella abortus 2308; accesion number NC_007618
BAW_11094	aceF	BAB1_1150		1110764	1112107	c	branched-chain alpha-keto acid dehydrogenase subunit E2		Chain et al. 2005. Infect Immun. 73:8353-61	Brucella abortus 2308; accesion number NC_007618
BAW_11095	BAW_11095	BAB1_1151		1112125	1113510	c	pyruvate dehydrogenase subunit beta	catalyzes the oxidative decarboxylation of pyruvate with concomitant acetylation of a lipoic acid-containing dihydrolipoamide acetyltransferase within the complex. The E1 component of the pyruvate dehydrogenase complex catalyzes the overall conversion of pyruvate to acetyl-CoA and CO(2). It contains multiple copies of three enzymatic components: pyruvate dehydrogenase (E1); dihydrolipoamide acety…	Chain et al. 2005. Infect Immun. 73:8353-61	Brucella abortus 2308; accesion number NC_007618
BAW_11096	pdhA	BAB1_1152		1113529	1114569	c	dehydrogenase; E1 component:mitochondrial substrate carrier		Lamontagne et al. 2010. BMC Genomics. 11:300
BAW_11097	sfi	BAB1_1153		1114708	1115037	c	septum formation initiator		Chain et al. 2005. Infect Immun. 73:8353-61	Brucella abortus 2308; accesion number NC_007618
BAW_11098	BAW_11098	BAB1_1154		1115309	1115890	c	cytosine-N4-specific DNA-methyltransferase		Chain et al. 2005. Infect Immun. 73:8353-61	Brucella abortus 2308; accesion number NC_007618
BAW_11099	eno	BAB1_1155		1116227	1117504	c	phosphopyruvate hydratase	enolase; catalyzes the formation of phosphoenolpyruvate from 2-phospho-D-glycerate in glycolysis	Chain et al. 2005. Infect Immun. 73:8353-61	Brucella abortus 2308; accesion number NC_007618
BAW_11100	kdsA	BAB1_1156		1117691	1118524	c	2-dehydro-3-deoxyphosphooctonate aldolase	catalyzes the formation of 2-dehydro-3-deoxy-D-octonate 8-phosphate from phosphoenolpyruvate and D-arabinose 5-phosphate in LPS biosynthesis	Lamontagne et al. 2010. BMC Genomics. 11:300
BAW_11101	pyrG	BAB1_1157		1118630	1120258	c	CTP synthetase	CTP synthase; cytidine triphosphate synthetase; catalyzes the ATP-dependent amination of UTP toCTPwith either L-glutamine or ammonia as the source of nitrogen; in Escherichia coli this enzyme forms a homotetramer	Chain et al. 2005. Infect Immun. 73:8353-61	Brucella abortus 2308; accesion number NC_007618
BAW_11102	BAW_11102	BAB1_1158		1120271	1120393	c	predicted protein		Chain et al. 2005. Infect Immun. 73:8353-61	Brucella abortus 2308; accesion number NC_007618
BAW_11103	BAW_11103	BAB1_1159		1120528	1121241	c	Protein with unknown function		Lamontagne et al. 2010. BMC Genomics. 11:300
BAW_11104	secG	BAB1_1160		1121474	1121920	c	preprotein translocase subunit SecG		Chain et al. 2005. Infect Immun. 73:8353-61	Brucella abortus 2308; accesion number NC_007618
BAW_11105	tpiA	BAB1_1161		1122020	1122784	c	triosephosphate isomerase	Reversibly isomerizes the ketone sugar dihydroxyacetone phosphate to the aldehyde sugar glyceraldehyde-3-phosphate	Chain et al. 2005. Infect Immun. 73:8353-61	Brucella abortus 2308; accesion number NC_007618
BAW_11106	BAW_11106	BAB1_1162		1123003	1124889		peptidyl-prolyl cis-trans isomerase D		Chain et al. 2005. Infect Immun. 73:8353-61	Brucella abortus 2308; accesion number NC_007618
BAW_11107	trpD	BAB1_1163		1124904	1125923		anthranilate phosphoribosyltransferase	Catalyzes the conversion of N-(5-phospho-D-ribosyl)-anthranilate and diphosphate to anthranilate and5-phospho-alpha-D-ribose 1-diphosphate	Chain et al. 2005. Infect Immun. 73:8353-61	Brucella abortus 2308; accesion number NC_007618
BAW_11108	trpC	BAB1_1164		1125940	1126746		indole-3-glycerol-phosphate synthase	involved in tryptophan biosynthesis; amino acid biosynthesis; converts 1-(2-carboxyphenylamino)-1-deoxy-D-ribulose 5-phosphate to C(1)-(3-indolyl)-glycerol 3-phosphate and carbon dioxide and water	Chain et al. 2005. Infect Immun. 73:8353-61	Brucella abortus 2308; accesion number NC_007618
BAW_11109	moaC	BAB1_1165		1126743	1127240		molybdenum cofactor biosynthesis protein MoaC	MoaC; along with MoaA is involved in conversion of a guanosine derivative into molybdopterin precursor Z; involved in molybdenum cofactor biosynthesis	Chain et al. 2005. Infect Immun. 73:8353-61	Brucella abortus 2308; accesion number NC_007618
BAW_11110	moeA	BAB1_1166		1127336	1128550		molybdenum cofactor biosynthesis protein MoeA		Chain et al. 2005. Infect Immun. 73:8353-61	Brucella abortus 2308; accesion number NC_007618
BAW_11111	lexA	BAB1_1167		1128798	1129520		LexA repressor	Represses a number of genes involved in the response to DNA damage	Chain et al. 2005. Infect Immun. 73:8353-61	Brucella abortus 2308; accesion number NC_007618
BAW_11112	BAW_11112	BAB1_1168		1129514	1132045	c	ComEC/Rec2-like protein		Chain et al. 2005. Infect Immun. 73:8353-61	Brucella abortus 2308; accesion number NC_007618
BAW_11113	gltX	BAB1_1169		1132266	1133687		glutamyl-tRNA synthetase	Charges one glutamine molecule and pairs it to its corresponding RNA trinucleotide during protein translation	Chain et al. 2005. Infect Immun. 73:8353-61	Brucella abortus 2308; accesion number NC_007618
BAW_11114	gltA	BAB1_1170		1133916	1135208		type II citrate synthase	type II enzyme; in Escherichia coli this enzyme forms a trimer of dimers which is allosterically inhibited by NADH and competitively inhibited by alpha-ketoglutarate; allosteric inhibition is lost when Cys206 is chemically modified which also affects hexamer formation; forms oxaloacetate and acetyl-CoA and water from citrate and coenzyme A; functions in TCA cycle; glyoxylate cycle and respiration…	Chain et al. 2005. Infect Immun. 73:8353-61	Brucella abortus 2308; accesion number NC_007618
BAW_11115	lpxB	BAB1_1171		1135381	1136568	c	lipid-A-disaccharide synthase	catalyzes the formation of lipid A disaccharide from UDP-2;3-diacylglucosamine and 2;3-diacylglucosamine-1-phosphate; lipid A disaccharide is a precursor of lipid A that anchors LPS to the OM	Chain et al. 2005. Infect Immun. 73:8353-61	Brucella abortus 2308; accesion number NC_007618
BAW_11116	BAW_11116	BAB1_1172		1136565	1137467	c	predicted protein		Chain et al. 2005. Infect Immun. 73:8353-61	Brucella abortus 2308; accesion number NC_007618
BAW_11117	lpxA	BAB1_1173		1137448	1138284	c	UDP-N-acetylglucosamine acyltransferase	catalyzes the addition of (R)-3-hydroxytetradecanoyl to the glucosamine disaccharide in lipid Abiosynthesis	Chain et al. 2005. Infect Immun. 73:8353-61	Brucella abortus 2308; accesion number NC_007618
BAW_11118	fabZ	BAB1_1174		1138293	1138766	c	(3R)-hydroxymyristoyl-ACP dehydratase	in Pseudomonas aeruginosa this enzyme is a trimer of dimers; essential for membrane formation;performs third step of type II fatty acid biosynthesis; catalyzes dehydration of (3R)-hydroxyacyl-ACP to trans-2-acyl-ACP	Chain et al. 2005. Infect Immun. 73:8353-61	Brucella abortus 2308; accesion number NC_007618
BAW_11119	lpxD	BAB1_1175		1138759	1139814	c	UDP-3-O-[3-hydroxymyristoyl] glucosamine N-acyltransferase	adds the O-linked and N-linked 3(R)-hydroxy fatty acids to the glucosamine disaccharide duringlipidA biosynthesis	Chain et al. 2005. Infect Immun. 73:8353-61	Brucella abortus 2308; accesion number NC_007618
BAW_11120	BAW_11120	BAB1_1176		1139868	1142213	c	surface antigen	also called omp1 or omp89	Chain et al. 2005. Infect Immun. 73:8353-61	Brucella abortus 2308; accesion number NC_007618
BAW_11121	BAW_11121	BAB1_1177		1142197	1142316	c	predicted protein		Chain et al. 2005. Infect Immun. 73:8353-61	Brucella abortus 2308; accesion number NC_007618
BAW_11122	BAW_11122	BAB1_1178		1142549	1143688	c	Protein with unknown function		Lamontagne et al. 2010. BMC Genomics. 11:300
BAW_11123	cdsA	BAB1_1179		1143755	1144567	c	phosphatidate cytidylyltransferase		Chain et al. 2005. Infect Immun. 73:8353-61	Brucella abortus 2308; accesion number NC_007618
BAW_11124	BAW_11124	BAB1_1180		1144671	1145435	c	undecaprenyl pyrophosphate synthase	catalyzes the formation of undecaprenyl pyrophosphate from isopentenyl pyrophosphate	Chain et al. 2005. Infect Immun. 73:8353-61	Brucella abortus 2308; accesion number NC_007618
BAW_11125	frr	BAB1_1181		1145480	1146040	c	ribosome recycling factor	Rrf; Frr; ribosome-recycling factor; release factor 4; RF4; recycles ribosomes upon translationtermination along with release factor RF-3 and elongation factor EF-G; A GTPase-dependent process results in release of 50S from 70S; inhibited by release factor RF-1; essential for viability; structurally similar to tRNAs	Chain et al. 2005. Infect Immun. 73:8353-61	Brucella abortus 2308; accesion number NC_007618
BAW_11126	pyrH	BAB1_1182		1146076	1146798	c	uridylate kinase	Catalyzes the phosphorylation of UMP to UDP	Chain et al. 2005. Infect Immun. 73:8353-61	Brucella abortus 2308; accesion number NC_007618
BAW_11127	tsf	BAB1_1183		1146965	1147882	c	elongation factor Ts	EF-Ts; functions during elongation stage of protein translation; forms a dimer; associates with EF-Tu-GDP complex and promotes exchange of GDP to GTP resulting in regeneration of the active form of EF-Tu	Chain et al. 2005. Infect Immun. 73:8353-61	Brucella abortus 2308; accesion number NC_007618
BAW_11128	rpsB	BAB1_1184		1148072	1148842	c	30S ribosomal protein S2	one of the last subunits in the assembly of the 30S subunit; absence of S2 does not inhibitassemblybut results in an inactive subunit	Chain et al. 2005. Infect Immun. 73:8353-61	Brucella abortus 2308; accesion number NC_007618
BAW_11129	BAW_11129	BAB1_1185	pseudo	1149065	1149558	c		Frame shift; similar to BMEI0822 and BS1330_I1159; conserved predicted protein	Brucella suis 1330 genome; accesion number NC_004310	Brucella melitensis 16M accession number NC_003317
BAW_11130	BAW_11130	BAB1_1186		1149670	1150512	c	ATP/GTP-binding domain-containingprotein		Chain et al. 2005. Infect Immun. 73:8353-61	Brucella abortus 2308; accesion number NC_007618
BAW_11131	BAW_11131	BAB1_1187		1150656	1151120		endoribonuclease L-PSP		Chain et al. 2005. Infect Immun. 73:8353-61	Brucella abortus 2308; accesion number NC_007618
BAW_11132	BAW_11132	BAB1_1188		1151122	1151862		glycerophosphoryl diester phosphodiesterase		Chain et al. 2005. Infect Immun. 73:8353-61	Brucella abortus 2308; accesion number NC_007618
BAW_11133	BAW_11133	BAB1_1189		1151917	1153104		predicted protein		Chain et al. 2005. Infect Immun. 73:8353-61	Brucella abortus 2308; accesion number NC_007618
BAW_11134	BAW_11134	BAB1_1190		1153176	1153598		histidine triad (HIT) protein		Chain et al. 2005. Infect Immun. 73:8353-61	Brucella abortus 2308; accesion number NC_007618
BAW_11135	clpA	BAB1_1191		1153705	1156179	c	chaperonin ClpA/B		Chain et al. 2005. Infect Immun. 73:8353-61	Brucella abortus 2308; accesion number NC_007618
BAW_11136	clpS	BAB1_1192		1156186	1156596	c	ATP-dependent Clp protease adaptorprotein ClpS	involved in the modulation of the specificity of the ClpAP-mediated ATP-dependent protein degradation; binds to the N-terminal domain of the chaperone ClpA	Chain et al. 2005. Infect Immun. 73:8353-61	Brucella abortus 2308; accesion number NC_007618
BAW_11137	daaC	BAB1_1193		1157022	1158440		D-alanyl-D-alanine carboxypeptidase		Chain et al. 2005. Infect Immun. 73:8353-61	Brucella abortus 2308; accesion number NC_007618
BAW_11138	BAW_11138	BAB1_1194		1158472	1158813		predicted protein		Chain et al. 2005. Infect Immun. 73:8353-61	Brucella abortus 2308; accesion number NC_007618
BAW_11139	BAW_11139	BAB1_1195		1158927	1159364	c	predicted protein		Chain et al. 2005. Infect Immun. 73:8353-61	Brucella abortus 2308; accesion number NC_007618
BAW_11140	BAW_11140	BAB1_1196	pseudo	1159453	1160857	c		Frame shift; similar to BMEI0811 and BS1330_I1171; L-serine dehydratase; sda	Brucella suis 1330 genome; accesion number NC_004310	Brucella melitensis 16M accession number NC_003317
BAW_11141	BAW_11141	BAB1_1198		1161055	1161180	c	predicted protein		Chain et al. 2005. Infect Immun. 73:8353-61	Brucella abortus 2308; accesion number NC_007618
BAW_11142	BAW_11142	BAB1_1199		1161379	1162185	c	predicted protein		Chain et al. 2005. Infect Immun. 73:8353-61	Brucella abortus 2308; accesion number NC_007618
BAW_11143	BAW_11143	BAB1_1200		1162348	1163319		predicted protein		Chain et al. 2005. Infect Immun. 73:8353-61	Brucella abortus 2308; accesion number NC_007618
BAW_11144	BAW_11144	BAB1_1201		1163330	1163716	c	MerR family transcriptional regulator		Haine et al; Infect Immun. 2005 Sep;73(9):5578-86.
BAW_11145	BAW_11145	BAB1_1202		1163954	1164319		predicted protein		Chain et al. 2005. Infect Immun. 73:8353-61	Brucella abortus 2308; accesion number NC_007618
BAW_11146	BAW_11146	BAB1_1203-1204	pseudo	1164334	1164680			Frame shift; similar to BS1330_I1177; predicted protein	Brucella suis 1330 genome; accesion number NC_004310	Paulsen et al. 2002. Proc Natl Acad Sci U S A. 99(20):13148-53
BAW_11147	BAW_11147	BAB1_1205		1164751	1165065		conserved predicted protein		Brucella suis 1330 genome; accesion number NC_004310	Brucella melitensis 16M accession number NC_003317
BAW_11148	BAW_11148	BAB1_1206		1165510	1165977		7-cyano-7-deazaguanine reductase	NADPH-dependent; catalyzes the reduction of 7-cyano-7-deazaguanine to 7-aminomethyl-7-deazaguanineinqueuosine biosynthesis	Chain et al. 2005. Infect Immun. 73:8353-61	Brucella abortus 2308; accesion number NC_007618
BAW_11149	BAW_11149	BAB1_1207		1165981	1166130	c	predicted protein		Chain et al. 2005. Infect Immun. 73:8353-61	Brucella abortus 2308; accesion number NC_007618
BAW_11150	BAW_11150	BAB1_1208		1166108	1166284		predicted protein		Chain et al. 2005. Infect Immun. 73:8353-61	Brucella abortus 2308; accesion number NC_007618
BAW_11151	BAW_11151	BAB1_1209		1166861	1168273	c	helix-hairpin-helix DNA-binding domain-containing protein		Chain et al. 2005. Infect Immun. 73:8353-61	Brucella abortus 2308; accesion number NC_007618
BAW_11152	BAW_11152	BAB1_1210		1168424	1169956		carboxyl transferase		Chain et al. 2005. Infect Immun. 73:8353-61	Brucella abortus 2308; accesion number NC_007618
BAW_11153	BAW_11153	BAB1_1211		1170041	1172044		carbamoyl-phosphate synthase subunit L		Chain et al. 2005. Infect Immun. 73:8353-61	Brucella abortus 2308; accesion number NC_007618
BAW_11154	bhbA	BAB1_1212		1172105	1174243		methylmalonyl-CoA mutase	MDM; functions in conversion of succinate to propionate	Chain et al. 2005. Infect Immun. 73:8353-61	Brucella abortus 2308; accesion number NC_007618
BAW_11155	BAW_11155	BAB1_1213		1174350	1174781	c	predicted protein		Chain et al. 2005. Infect Immun. 73:8353-61	Brucella abortus 2308; accesion number NC_007618
BAW_11156	BAW_11156	BAB1_1214		1174899	1176947	c	predicted protein		Chain et al. 2005. Infect Immun. 73:8353-61	Brucella abortus 2308; accesion number NC_007618
BAW_11157	BAW_11157	BAB1_1215		1176988	1177140	c	predicted protein		Chain et al. 2005. Infect Immun. 73:8353-61	Brucella abortus 2308; accesion number NC_007618
BAW_11158	BAW_11158	BAB1_1216		1177184	1178173	c	tetracycline resistance protein TetB		Chain et al. 2005. Infect Immun. 73:8353-61	Brucella abortus 2308; accesion number NC_007618
BAW_11159	murI	BAB1_1217		1178319	1179152	c	glutamate racemase	converts L-glutamate to D-glutamate; a component of peptidoglycan	Chain et al. 2005. Infect Immun. 73:8353-61	Brucella abortus 2308; accesion number NC_007618
BAW_11160	BAW_11160	BAB1_1218		1179149	1179979	c	tRNA/rRNA methyltransferase SpoU		Chain et al. 2005. Infect Immun. 73:8353-61	Brucella abortus 2308; accesion number NC_007618
BAW_11161	BAW_11161	BAB1_1219		1180159	1180743		predicted protein		Chain et al. 2005. Infect Immun. 73:8353-61	Brucella abortus 2308; accesion number NC_007618
BAW_11162	BAW_11162	BAB1_1220		1180832	1181242		Protein with unknown function		Lamontagne et al. 2010. BMC Genomics. 11:300
BAW_11163	BAW_11163	BAB1_1221		1181370	1182584		isocitrate dehydrogenase	Converts isocitrate to alpha ketoglutarate	Chain et al. 2005. Infect Immun. 73:8353-61	Brucella abortus 2308; accesion number NC_007618
BAW_11164	BAW_11164	BAB1_1222		1182806	1184251		alkaline phosphatase		Chain et al. 2005. Infect Immun. 73:8353-61	Brucella abortus 2308; accesion number NC_007618
BAW_11165	alaS	BAB1_1223		1184403	1187060	c	alanyl-tRNA synthetase	Catalyzes a two-step reaction; first charging an alanyl molecule by linking its carboxyl groupto thealpha-phosphate of ATP; followed by transfer of the aminoacyl-adenylate to its tRNA	Chain et al. 2005. Infect Immun. 73:8353-61	Brucella abortus 2308; accesion number NC_007618
BAW_11166	recA	BAB1_1224		1187453	1188538	c	recombinase A	catalyzes the hydrolysis of ATP in the presence of single-stranded DNA; the ATP-dependent uptake ofsingle-stranded DNA by duplex DNA; and the ATP-dependent hybridization of homologous single-stranded DNAs	Chain et al. 2005. Infect Immun. 73:8353-61	Brucella abortus 2308; accesion number NC_007618
BAW_11167	BAW_11167	BAB1_1225		1188708	1188833	c	predicted protein		Chain et al. 2005. Infect Immun. 73:8353-61	Brucella abortus 2308; accesion number NC_007618
BAW_11168	BAW_11168	BAB1_1226		1188869	1189531	c	outer membrane protein MotY		Chain et al. 2005. Infect Immun. 73:8353-61	Brucella abortus 2308; accesion number NC_007618
BAW_11169	BAW_11169	BAB1_1227		1189618	1190202	c	transcriptional regulatory protein		Chain et al. 2005. Infect Immun. 73:8353-61	Brucella abortus 2308; accesion number NC_007618
BAW_11170	BAW_11170	BAB1_1228		1190326	1191639	c	recombination factor protein RarA		Chain et al. 2005. Infect Immun. 73:8353-61	Brucella abortus 2308; accesion number NC_007618
BAW_11171	BAW_11171	BAB1_1229		1191786	1193210	c	serine protease family protein		Chain et al. 2005. Infect Immun. 73:8353-61	Brucella abortus 2308; accesion number NC_007618
BAW_11172	rplQ	BAB1_1230		1193490	1193918	c	50S ribosomal protein L17	is a component of the macrolide binding site in the peptidyl transferase center	Chain et al. 2005. Infect Immun. 73:8353-61	Brucella abortus 2308; accesion number NC_007618
BAW_11173	rpoA	BAB1_1231		1194080	1195093	c	DNA-directed RNA polymerase subunit alpha	catalyzes the transcription of DNA into RNA using the four ribonucleoside triphosphates assubstrates. Dimerization of the alpha subunit is the first step in the sequential assembly of subunits to form the holoenzyme	Chain et al. 2005. Infect Immun. 73:8353-61	Brucella abortus 2308; accesion number NC_007618
BAW_11174	rpsK	BAB1_1232		1195209	1195598	c	30S ribosomal protein S11	located on the platform of the 30S subunit; it bridges several disparate RNA helices of the16SrRNA;forms part of the Shine-Dalgarno cleft in the 70S ribosome; interacts with S7 and S18 and IF-3	Chain et al. 2005. Infect Immun. 73:8353-61	Brucella abortus 2308; accesion number NC_007618
BAW_11175	rpsM	BAB1_1233		1195726	1196094	c	30S ribosomal protein S13	located at the top of the head of the 30S subunit; it contacts several helices of the 16S rRNA;makescontact with the large subunit via RNA-protein interactions and via protein-protein interactions with L5; contacts P-site tRNA	Chain et al. 2005. Infect Immun. 73:8353-61	Brucella abortus 2308; accesion number NC_007618
BAW_11176	adk	BAB1_1234		1196403	1196987	c	adenylate kinase	essential enzyme that recycles AMP in active cells; converts ATP and AMP to two molecules of ADP	Chain et al. 2005. Infect Immun. 73:8353-61	Brucella abortus 2308; accesion number NC_007618
BAW_11177	secY	BAB1_1235		1196984	1198324	c	preprotein translocase subunit SecY	forms heterotrimeric complex in the membrane; in bacteria the complex consists of SecY which formsthe channel pore and SecE and SecG; the SecG subunit is not essential; in bacteria translocation is driven via the SecA ATPase	Chain et al. 2005. Infect Immun. 73:8353-61	Brucella abortus 2308; accesion number NC_007618
BAW_11178	rplO	BAB1_1236		1198485	1198955	c	50S ribosomal protein L15	late assembly protein	Chain et al. 2005. Infect Immun. 73:8353-61	Brucella abortus 2308; accesion number NC_007618
BAW_11179	rpmD	BAB1_1237		1198976	1199173	c	50S ribosomal protein L30	L30 binds domain II of the 23S rRNA and the 5S rRNA; similar to eukaryotic protein L7	Chain et al. 2005. Infect Immun. 73:8353-61	Brucella abortus 2308; accesion number NC_007618
BAW_11180	rpsE	BAB1_1238		1199291	1199851	c	30S ribosomal protein S5	located at the back of the 30S subunit body where it stabilizes the conformation of the head with respect to the body; contacts S4 and S8; with S4 and S12 plays a role in translational accuracy; mutations in this gene result in spectinomycin resistance	Chain et al. 2005. Infect Immun. 73:8353-61	Brucella abortus 2308; accesion number NC_007618
BAW_11181	rplR	BAB1_1239		1199893	1200255	c	50S ribosomal protein L18	binds 5S rRNA along with protein L5 and L25	Chain et al. 2005. Infect Immun. 73:8353-61	Brucella abortus 2308; accesion number NC_007618
BAW_11182	rplF	BAB1_1240		1200268	1200801	c	50S ribosomal protein L6	ribosomal protein L6 appears to have arisen as a result of an ancient gene duplication as basedonstructural comparison of the Bacillus stearothermophilus protein; RNA-binding appears to be in the C-terminal domain; mutations in the L6 gene confer resistance to aminoglycoside antibiotics such as gentamicin and these occur in truncations of the C-terminal domain; it has been localized to a region b…	Chain et al. 2005. Infect Immun. 73:8353-61	Brucella abortus 2308; accesion number NC_007618
BAW_11183	rpsH	BAB1_1241		1200840	1201238	c	30S ribosomal protein S8	binds directly to 16S rRNA central domain where it helps coordinate assembly of the platform ofthe30S subunit	Chain et al. 2005. Infect Immun. 73:8353-61	Brucella abortus 2308; accesion number NC_007618
BAW_11184	rpsN	BAB1_1242		1201249	1201554	c	30S ribosomal protein S14	located in the peptidyl transferase center and involved in assembly of 30S ribosome subunit; similarto what is observed with proteins L31 and L33; some proteins in this family contain CXXC motifs that are involved in zinc binding; if two copies are present in a genome; then the duplicated copy appears to have lost the zinc-binding motif and is instead regulated by zinc; the proteins in this group…	Chain et al. 2005. Infect Immun. 73:8353-61	Brucella abortus 2308; accesion number NC_007618
BAW_11185	rplE	BAB1_1243		1201582	1202139	c	50S ribosomal protein L5	part of 50S and 5S/L5/L18/L25 subcomplex; contacts 5S rRNA and P site tRNA; forms a bridgeto the 30Ssubunit in the ribosome by binding to S13	Chain et al. 2005. Infect Immun. 73:8353-61	Brucella abortus 2308; accesion number NC_007618
BAW_11186	rplX	BAB1_1244		1202132	1202443	c	50S ribosomal protein L24	assembly initiator protein; binds to 5' end of 23S rRNA and nucleates assembly of the 50S;surroundspolypeptide exit tunnel	Chain et al. 2005. Infect Immun. 73:8353-61	Brucella abortus 2308; accesion number NC_007618
BAW_11187	rplN	BAB1_1245		1202456	1202824	c	50S ribosomal protein L14	binds to the 23S rRNA between the centers for peptidyl transferase and GTPase	Chain et al. 2005. Infect Immun. 73:8353-61	Brucella abortus 2308; accesion number NC_007618
BAW_11188	rpsQ	BAB1_1246		1202893	1203135	c	30S ribosomal protein S17	primary binding protein; helps mediate assembly; involved in translation fidelity	Chain et al. 2005. Infect Immun. 73:8353-61	Brucella abortus 2308; accesion number NC_007618
BAW_11189	rpmC	BAB1_1247		1203148	1203348	c	50S ribosomal protein L29	one of the stabilizing components for the large ribosomal subunit	Chain et al. 2005. Infect Immun. 73:8353-61	Brucella abortus 2308; accesion number NC_007618
BAW_11190	rplP	BAB1_1248		1203361	1203774	c	50S ribosomal protein L16	located in the peptidyl transferase center and may be involved in peptidyl transferase activity; similar to archaeal L10e	Chain et al. 2005. Infect Immun. 73:8353-61	Brucella abortus 2308; accesion number NC_007618
BAW_11191	rpsC	BAB1_1249		1203813	1204523	c	30S ribosomal protein S3	forms a complex with S10 and S14; binds the lower part of the 30S subunit head and the mRNAinthecomplete ribosome to position it for translation	Chain et al. 2005. Infect Immun. 73:8353-61	Brucella abortus 2308; accesion number NC_007618
BAW_11192	rplV	BAB1_1250		1204523	1204912	c	50S ribosomal protein L22	binds specifically to 23S rRNA during the early stages of 50S assembly; makes contact withall6 domains of the 23S rRNA in the assembled 50S subunit and ribosome; mutations in this gene result in erythromycin resistance; located near peptidyl-transferase center	Chain et al. 2005. Infect Immun. 73:8353-61	Brucella abortus 2308; accesion number NC_007618
BAW_11193	rpsS	BAB1_1251		1204915	1205193	c	30S ribosomal protein S19	protein S19 forms a complex with S13 that binds strongly to the 16S ribosomal RNA	Chain et al. 2005. Infect Immun. 73:8353-61	Brucella abortus 2308; accesion number NC_007618
BAW_11194	rplB	BAB1_1252		1205209	1206042	c	50S ribosomal protein L2	one of the primary rRNA-binding proteins; required for association of the 30S and 50S subunitsto form the 70S ribosome; for tRNA binding and peptide bond formation	Chain et al. 2005. Infect Immun. 73:8353-61	Brucella abortus 2308; accesion number NC_007618
BAW_11195	rplW	BAB1_1253		1206064	1206357	c	50S ribosomal protein L23	binds third domain of 23S rRNA and protein L29; part of exit tunnel	Chain et al. 2005. Infect Immun. 73:8353-61	Brucella abortus 2308; accesion number NC_007618
BAW_11196	rplD	BAB1_1254		1206354	1206974	c	50S ribosomal protein L4	L4 is important during the early stages of 50S assembly; it initially binds near the 5' endofthe23S rRNA	Chain et al. 2005. Infect Immun. 73:8353-61	Brucella abortus 2308; accesion number NC_007618
BAW_11197	rplC	BAB1_1255		1206974	1207687	c	50S ribosomal protein L3	binds directly near the 3' end of the 23S rRNA; where it nucleates assembly of the 50S subunit;essential for peptidyltransferase activity; mutations in this gene confer resistance to tiamulin	Chain et al. 2005. Infect Immun. 73:8353-61	Brucella abortus 2308; accesion number NC_007618
BAW_11198	rpsJ	BAB1_1256		1207717	1208025	c	30S ribosomal protein S10	NusE; involved in assembly of the 30S subunit; in the ribosome; this protein is involved inthebinding of tRNA; in Escherichia coli this protein was also found to be involved in transcription antitermination; NusB/S10 heterodimers bind boxA sequences in the leader RNA of rrn operons which is required for antitermination; binding of NusB/S10 to boxA nucleates assembly of the antitermination complex	Chain et al. 2005. Infect Immun. 73:8353-61	Brucella abortus 2308; accesion number NC_007618
BAW_11199	fusA	BAB1_1258		1208331	1210415	c	elongation factor G	EF-G; promotes GTP-dependent translocation of the ribosome during translation; many organisms havemultiple copies of this gene	Chain et al. 2005. Infect Immun. 73:8353-61	Brucella abortus 2308; accesion number NC_007618
BAW_11200	rpsG	BAB1_1259		1210446	1210916	c	30S ribosomal protein S7	binds directly to 16S rRNA where it nucleates assembly of the head domain of the 30S subunit	Chain et al. 2005. Infect Immun. 73:8353-61	Brucella abortus 2308; accesion number NC_007618
BAW_11201	rpsL	BAB1_1260		1210983	1211354	c	30S ribosomal protein S12	interacts with and stabilizes bases of the 16S rRNA that are involved in tRNA selection intheA siteand with the mRNA backbone; located at the interface of the 30S and 50S subunits; it traverses the body of the 30S subunit contacting proteins on the other side; mutations in the S12 gene confer streptomycin resistance	Chain et al. 2005. Infect Immun. 73:8353-61	Brucella abortus 2308; accesion number NC_007618
BAW_11202	BAW_11202	BAB1_1261		1211444	1211578	c	predicted protein		Chain et al. 2005. Infect Immun. 73:8353-61	Brucella abortus 2308; accesion number NC_007618
BAW_11203	BAW_11203	BAB1_1262		1211867	1212157		predicted protein		Chain et al. 2005. Infect Immun. 73:8353-61	Brucella abortus 2308; accesion number NC_007618
BAW_11204	rpoC	BAB1_1263		1212264	1216466	c	DNA-directed RNA polymerase subunit beta'	DNA-dependent RNA polymerase catalyzes the transcription of DNA into RNA using the four ribonucleoside triphosphates as substrates. Subunit beta' binds to sigma factor allowing it to bind to the -10 region of the promoter	Chain et al. 2005. Infect Immun. 73:8353-61	Brucella abortus 2308; accesion number NC_007618
BAW_11205	rpoB	BAB1_1264		1216615	1220748	c	DNA-directed RNA polymerase subunit beta	DNA-dependent RNA polymerase catalyzes the transcription of DNA into RNA using the four ribonucleoside triphosphates as substrates; beta subunit is part of the catalytic core which binds with a sigma factor to produce the holoenzyme	Chain et al. 2005. Infect Immun. 73:8353-61	Brucella abortus 2308; accesion number NC_007618
BAW_11206	rplL	BAB1_1265		1220956	1221330	c	50S ribosomal protein L7/L12	present in two forms; L12 is normal; while L7 is aminoacylated at the N-terminal serine; the only multicopy ribosomal protein; 4:1 ratio of L7/L12 per ribosome; two L12 dimers bind L10; critically important for translation efficiency and fidelity; stimulates GTPase activity of translation factors	Chain et al. 2005. Infect Immun. 73:8353-61	Brucella abortus 2308; accesion number NC_007618
BAW_11207	rplJ	BAB1_1266		1221382	1221900	c	50S ribosomal protein L10	binds the two ribosomal protein L7/L12 dimers and anchors them to the large ribosomal subunit	Chain et al. 2005. Infect Immun. 73:8353-61	Brucella abortus 2308; accesion number NC_007618
BAW_11208	rplA	BAB1_1267		1222291	1222992	c	50S ribosomal protein L1	in Escherichia coli and Methanococcus; this protein autoregulates expression; the binding sitein themRNA mimics the binding site in the 23S rRNA	Chain et al. 2005. Infect Immun. 73:8353-61	Brucella abortus 2308; accesion number NC_007618
BAW_11209	rplK	BAB1_1268		1222997	1223425	c	50S ribosomal protein L11	binds directly to 23S ribosomal RNA	Chain et al. 2005. Infect Immun. 73:8353-61	Brucella abortus 2308; accesion number NC_007618
BAW_11210	nusG	BAB1_1269		1223628	1224155	c	transcription antitermination protein NusG	Modulates Rho-dependent transcription termination	Chain et al. 2005. Infect Immun. 73:8353-61	Brucella abortus 2308; accesion number NC_007618
BAW_11211	secE	BAB1_1270		1224179	1224418	c	preprotein translocase subunit SecE	forms a complex with SecY and SecG; SecYEG forms a putative protein-conducting channel to whichsecAbinds and translocates targeted polypeptides across the cytoplasmic membrane; a process driven by ATP and a proton-motive force	Chain et al. 2005. Infect Immun. 73:8353-61	Brucella abortus 2308; accesion number NC_007618
BAW_11212	tuf-2	BAB1_1257		1225053	1226228	c	elongation factor Tu	EF-Tu; promotes GTP-dependent binding of aminoacyl-tRNA to the A-site of ribosomes during protein biosynthesis; when the tRNA anticodon matches the mRNA codon; GTP hydrolysis results; the inactive EF-Tu-GDP leaves the ribosome and release of GDP is promoted by elongation factor Ts; many prokaryotes have two copies of the gene encoding EF-Tu	Chain et al. 2005. Infect Immun. 73:8353-61	Brucella abortus 2308; accesion number NC_007618
BAW_11213	BAW_11213	BAB1_1271		1226179	1226379	c	elongation factor Tu	EF-Tu; promotes GTP-dependent binding of aminoacyl-tRNA to the A-site of ribosomes during protein biosynthesis; when the tRNA anticodon matches the mRNA codon; GTP hydrolysis results; the inactive EF-Tu-GDP leaves the ribosome and release of GDP is promoted by elongation factor Ts; many prokaryotes have two copies of the gene encoding EF-Tu	Chain et al. 2005. Infect Immun. 73:8353-61	Brucella abortus 2308; accesion number NC_007618
BAW_11214	BAW_11214	BAB1_1272		1226611	1226727		predicted protein		Chain et al. 2005. Infect Immun. 73:8353-61	Brucella abortus 2308; accesion number NC_007618
BAW_11215	BAW_11215	BAB1_1274		1227780	1228211	c	inosine-5-monophosphate dehydrogenase	CBS containing protein	Chain et al. 2005. Infect Immun. 73:8353-61	Brucella abortus 2308; accesion number NC_007618
BAW_11216	BAW_11216	BAB1_1275		1228382	1229143	c	BPE275 Rhomboid protease		Marchesini et al. 2011. Cell Microbiol. 13(8):1261-74
BAW_11217	BAW_11217	BAB1_1276		1229204	1229299		predicted protein		Chain et al. 2005. Infect Immun. 73:8353-61	Brucella abortus 2308; accesion number NC_007618
BAW_11218	mopJ	BAB1_1277		1229481	1230143		PdhS-interacting protein	partially polar when fused to YFP	Mignolet et al. 2010. J Bacteriol. 192(12):3235-9.
BAW_11219	BAW_11219	BAB1_1278		1230387	1230992		predicted protein		Chain et al. 2005. Infect Immun. 73:8353-61	Brucella abortus 2308; accesion number NC_007618
BAW_11220	BAW_11220	BAB1_1279		1231071	1231598	c	acetyltransferase family	effector interacting with Rab2	de Barsy et al. 2011. Cell Microbiol. 13(7):1044-58
BAW_11221	BAW_11221	BAB1_1280		1231869	1232123	c	Protein with unknown function		Lamontagne et al. 2010. BMC Genomics. 11:300
BAW_11222	BAW_11222	BAB1_1281		1232371	1233171	c	serine O-acetyltransferase		Chain et al. 2005. Infect Immun. 73:8353-61	Brucella abortus 2308; accesion number NC_007618
BAW_11223	BAW_11223	BAB1_1282		1233370	1234140	c	alpha/beta fold hydrolase		Chain et al. 2005. Infect Immun. 73:8353-61	Brucella abortus 2308; accesion number NC_007618
BAW_11224	BAW_11224	BAB1_1283		1234174	1234653	c	Protein with unknown function	DUF192 domain containing protein	Lamontagne et al. 2010. BMC Genomics. 11:300
BAW_11225	BAW_11225	BAB1_1284		1235027	1235608	c	cold shock DNA-binding domain-containing protein		Chain et al. 2005. Infect Immun. 73:8353-61	Brucella abortus 2308; accesion number NC_007618
BAW_11226	BAW_11226	BAB1_1285		1235732	1235902	c	predicted protein		Chain et al. 2005. Infect Immun. 73:8353-61	Brucella abortus 2308; accesion number NC_007618
BAW_11227	gloA	BAB1_1286		1235971	1236411		lactoylglutathione lyase		Chain et al. 2005. Infect Immun. 73:8353-61	Brucella abortus 2308; accesion number NC_007618
BAW_11228	BAW_11228	BAB1_1287-1288-1289	pseudo	1236463	1237489	c		Double frame shift; similar to BMEI0729 and BS1330_I1265; conserved predicted protein	Brucella suis 1330 genome; accesion number NC_004310	Brucella melitensis 16M accession number NC_003317
BAW_11229	recJ	BAB1_1290		1237651	1239435	c	single-stranded-DNA-specific exonuclease		Chain et al. 2005. Infect Immun. 73:8353-61	Brucella abortus 2308; accesion number NC_007618
BAW_11230	ddl	BAB1_1291		1239485	1240546	c	D-alanyl-alanine synthetase A	D-alanine--D-alanine ligase; DdlA; DdlB; cytoplasmic; catalyzes the formation of D-alanyl-D-alanine from two D-alanines in peptidoglycan synthesis; there are two forms of this enzyme in Escherichia coli	Chain et al. 2005. Infect Immun. 73:8353-61	Brucella abortus 2308; accesion number NC_007618
BAW_11231	glpX	BAB1_1292		1240849	1241835	c	fructose 1;6-bisphosphatase II	type II fructose 1;6-bisphosphatae; in Escherichia coli this protein forms a dimer and binds manganese	Chain et al. 2005. Infect Immun. 73:8353-61	Brucella abortus 2308; accesion number NC_007618
BAW_11232	BAW_11232	BAB1_1293		1242228	1243547	c	homoserine dehydrogenase	catalyzes the formation of L-aspartate 4-semialdehyde from L-homoserine	Chain et al. 2005. Infect Immun. 73:8353-61	Brucella abortus 2308; accesion number NC_007618
BAW_11233	BAW_11233	BAB1_1294		1243683	1244903	c	aminotransferase		Chain et al. 2005. Infect Immun. 73:8353-61	Brucella abortus 2308; accesion number NC_007618
BAW_11234	BAW_11234	BAB1_1295		1245034	1245465	c	Protein with unknown function		Lamontagne et al. 2010. BMC Genomics. 11:300
BAW_11235	BAW_11235	BAB1_1296		1245870	1247150		Protein with unknown function		Lamontagne et al. 2010. BMC Genomics. 11:300
BAW_11236	BAW_11236	BAB1_1297		1247760	1248044		Protein with unknown funtion		Lamontagne et al. 2010. BMC Genomics. 11:300
BAW_11237	BAW_11237	BAB1_1298		1248266	1248358		predicted protein		Chain et al. 2005. Infect Immun. 73:8353-61	Brucella abortus 2308; accesion number NC_007618
BAW_11238	sfsA	BAB1_1299		1248367	1249083		sugar fermentation stimulation protein A	Regulatory factor involved in maltose metabolism	Chain et al. 2005. Infect Immun. 73:8353-61	Brucella abortus 2308; accesion number NC_007618
BAW_11239	map	BAB1_1300		1249083	1249910		methionine aminopeptidase	catalyzes the removal of N-terminal amino acids from peptides and arylamides; generally Co(II)however activity has been shown for some methionine aminopeptidases with Zn; Fe; or Mn	Chain et al. 2005. Infect Immun. 73:8353-61	Brucella abortus 2308; accesion number NC_007618
BAW_11240	radC	BAB1_1301		1249966	1250715		DNA repair protein RadC	Involved in DNA double-strand break repair and recombination. Promotes the annealing of complementarysingle-stranded DNA and by simulation of RAD51 recombinase	Chain et al. 2005. Infect Immun. 73:8353-61	Brucella abortus 2308; accesion number NC_007618
BAW_11241	BAW_11241	BAB1_1302		1250917	1251555		Outer membrane protein Omp22 precursor	Member of the group 3 of outer membrane proteins. Contains a common site of signal peptide cleavage (AXAAD). Its function is unknown and its role in virulence is controversial. Similar to B. suis 1330 BS1330_I1280 and B. melitensis 16M BME_RS03560.	Lamontagne et al. 2010. BMC Genomics. 11:300	Sahli et al. 2003. Infect Immun. 71:4326-32	Manterola et al.2007. Infect Immun. 4867-74
BAW_11242	BAW_11242	BAB1_1303		1251844	1253049	c	uroporphyrin-III C/tetrapyrrole methyltransferase		Chain et al. 2005. Infect Immun. 73:8353-61	Brucella abortus 2308; accesion number NC_007618
BAW_11243	BAW_11243	BAB1_1304		1253189	1254418		nitrite/sulfite reductase ferredoxin subunit		Chain et al. 2005. Infect Immun. 73:8353-61	Brucella abortus 2308; accesion number NC_007618
BAW_11244	cobH	BAB1_1305		1254428	1255054		precorrin-8X methylmutase	catalyzes the interconversion of precorrin-8X and hydrogenobyrinate	Chain et al. 2005. Infect Immun. 73:8353-61	Brucella abortus 2308; accesion number NC_007618
BAW_11245	cobI	BAB1_1306		1255054	1255788		precorrin-2 C(20)-methyltransferase	catalyzes the formation of precorrin-3 from precorrin-2	Chain et al. 2005. Infect Immun. 73:8353-61	Brucella abortus 2308; accesion number NC_007618
BAW_11246	BAW_11246	BAB1_1307		1255734	1257479		uroporphyrin-III C/tetrapyrrole methyltransferase		Chain et al. 2005. Infect Immun. 73:8353-61	Brucella abortus 2308; accesion number NC_007618
BAW_11247	BAW_11247	BAB1_1308		1257535	1258002	c	Protein with unknown function		Lamontagne et al. 2010. BMC Genomics. 11:300
BAW_11248	BAW_11248	BAB1_1309-1310	pseudo	1258127	1259023	c		Double frame shift; similar to BS1330_I1287; phospholipase/carboxylesterase family protein	Brucella suis 1330 genome; accesion number NC_004310	Paulsen et al. 2002. Proc Natl Acad Sci U S A. 99(20):13148-53
BAW_11249	BAW_11249	BAB1_1311-1312	pseudo	1259027	1259544	c		Premature stop codon and frame shift; similar to BS1330_I1288; monooxygenase	Brucella suis 1330 genome; accesion number NC_004310	Paulsen et al. 2002. Proc Natl Acad Sci U S A. 99(20):13148-53
BAW_11250	BAW_11250	BAB1_1313		1259689	1260780		Leu/Ile/Val-binding family protein		Chain et al. 2005. Infect Immun. 73:8353-61	Brucella abortus 2308; accesion number NC_007618
BAW_11251	cobD	BAB1_1314		1260766	1261761	c	cobalamin biosynthesis protein	CobD; CbiD in Salmonella; converts cobyric acid to cobinamide by the addition of aminopropanolon theF carboxylic group	Chain et al. 2005. Infect Immun. 73:8353-61	Brucella abortus 2308; accesion number NC_007618
BAW_11252	cobC	BAB1_1315		1261786	1262784	c	class I and II aminotransferase		Chain et al. 2005. Infect Immun. 73:8353-61	Brucella abortus 2308; accesion number NC_007618
BAW_11253	BAW_11253	BAB1_1316		1262781	1264091	c	cobyrinic acid a;c-diamide synthase	responsible for the amidation of carboxylic groups at position A and C of cobyrinic acid orhydrogenobrynic acid	Chain et al. 2005. Infect Immun. 73:8353-61	Brucella abortus 2308; accesion number NC_007618
BAW_11254	BAW_11254	BAB1_1317		1264088	1264936	c	uroporphyrin-III C/tetrapyrrole methyltransferase		Chain et al. 2005. Infect Immun. 73:8353-61	Brucella abortus 2308; accesion number NC_007618
BAW_11255	cbiD	BAB1_1318		1265027	1266133		cobalt-precorrin-6A synthase	Catalyzes the methylation of C-1 in cobalt-precorrin-5 and the subsequent extrusion of acetic acidfrom the resulting intermediate to form cobalt-precorrin-6A	Chain et al. 2005. Infect Immun. 73:8353-61	Brucella abortus 2308; accesion number NC_007618
BAW_11256	cobK	BAB1_1319		1266120	1266866		cobalt-precorrin-6x reductase	CobK/CbiJ; there are 2 pathways for cobalamin (vitamin B12) production; one aerobic (ex. P.denitrificans); the other anaerobic (ex. S. typhimurium); the CobK/CbiJ perform similar reactions in both; the anaerobic pathway includes the use of a chelated cobalt ion in order for ring contraction to occur; CobK thus converts precorrin 6 into dihydro-precorrin 6 while CbiJ converts cobalt-precorrin 6 in…	Chain et al. 2005. Infect Immun. 73:8353-61	Brucella abortus 2308; accesion number NC_007618
BAW_11257	BAW_11257	BAB1_1320		1266855	1267613	c	uroporphyrin-III C/tetrapyrrole methyltransferase		Chain et al. 2005. Infect Immun. 73:8353-61	Brucella abortus 2308; accesion number NC_007618
BAW_11258	BAW_11258	BAB1_1321		1267673	1268068	c	antifreeze protein		Chain et al. 2005. Infect Immun. 73:8353-61	Brucella abortus 2308; accesion number NC_007618
BAW_11259	BAW_11259	BAB1_1322		1268061	1268507	c	predicted protein		Chain et al. 2005. Infect Immun. 73:8353-61	Brucella abortus 2308; accesion number NC_007618
BAW_11260	BAW_11260	BAB1_1323		1268667	1269452		predicted protein		Chain et al. 2005. Infect Immun. 73:8353-61	Brucella abortus 2308; accesion number NC_007618
BAW_11261	BAW_11261	BAB1_1324		1269449	1269787	c	predicted protein		Chain et al. 2005. Infect Immun. 73:8353-61	Brucella abortus 2308; accesion number NC_007618
BAW_11262	cobO	BAB1_1325		1269787	1270395	c	cob(I)yrinic acid a;c-diamide adenosyltransferase	catalyzes the formation of adenosylcob(III)yrinic acid a;c-diamide from cob(I)yrinic acid a;c-diamide	Chain et al. 2005. Infect Immun. 73:8353-61	Brucella abortus 2308; accesion number NC_007618
BAW_11263	cobN	BAB1_1326		1270418	1274209	c	cobaltochelatase subunit CobN		Chain et al. 2005. Infect Immun. 73:8353-61	Brucella abortus 2308; accesion number NC_007618
BAW_11264	BAW_11264	BAB1_1327		1274209	1275258	c	cobalamin synthesis protein P47K		Chain et al. 2005. Infect Immun. 73:8353-61	Brucella abortus 2308; accesion number NC_007618
BAW_11265	cobU	BAB1_1328		1275262	1275783	c	adenosylcobinamide kinase/adenosylcobinamide-phosphate guanylyltransferase	catalyzes ATP-dependent phosphorylation of adenosylcobinamide to form adenosylcobinamide phosphateand the addition of guanosine monophosphate to adenosylcobinamide phosphate to form adenosylcobinamide-GDP	Chain et al. 2005. Infect Immun. 73:8353-61	Brucella abortus 2308; accesion number NC_007618
BAW_11266	BAW_11266	BAB1_1329	pseudo	1275789	1276506	c		Frame shift; similar to BMEI0692 and BS1330_I1305; conserved predicted protein	Brucella suis 1330 genome; accesion number NC_004310	Brucella melitensis 16M accession number NC_003317
BAW_11267	BAW_11267	BAB1_1330		1276595	1276783	c	predicted protein		Chain et al. 2005. Infect Immun. 73:8353-61	Brucella abortus 2308; accesion number NC_007618
BAW_11268	BAW_11268	BAB1_1331		1277097	1278548	c	cobyric acid synthase	catalyzes amidations at positions B; D; E; and G on adenosylcobyrinic A;C-diamide. NH(2) groupsareprovided by glutamine; and one molecule of ATP is hydrogenolyzed for each amidation	Chain et al. 2005. Infect Immun. 73:8353-61	Brucella abortus 2308; accesion number NC_007618
BAW_11269	BAW_11269	BAB1_1332		1278559	1278708	c	predicted protein		Chain et al. 2005. Infect Immun. 73:8353-61	Brucella abortus 2308; accesion number NC_007618
BAW_11270	BAW_11270	BAB1_1333		1278824	1279981		acyl-CoA dehydrogenase		Chain et al. 2005. Infect Immun. 73:8353-61	Brucella abortus 2308; accesion number NC_007618
BAW_11271	BAW_11271	BAB1_1334		1280013	1280903		3-hydroxyisobutyrate dehydrogenase		Chain et al. 2005. Infect Immun. 73:8353-61	Brucella abortus 2308; accesion number NC_007618
BAW_11272	BAW_11272	BAB1_1335		1281139	1281306	c	predicted protein		Chain et al. 2005. Infect Immun. 73:8353-61	Brucella abortus 2308; accesion number NC_007618
BAW_11273	BAW_11273	BAB1_1336		1281299	1281433	c	Entericidin EcnAB		Lamontagne et al. 2010. BMC Genomics. 11:300
BAW_11274	BAW_11274	BAB1_1337		1281613	1282533	c	transcriptional regulator LysR		Chain et al. 2005. Infect Immun. 73:8353-61	Brucella abortus 2308; accesion number NC_007618
BAW_11275	BAW_11275	BAB1_1338		1282979	1283977		AraC family transcriptional regulator		Chain et al. 2005. Infect Immun. 73:8353-61	Brucella abortus 2308; accesion number NC_007618
BAW_11276	BAW_11276	BAB1_1339	pseudo	1284480	1286804			Premature stop codon; similar to BMEI0684; sarcosine dehydrogenase	Brucella melitensis 16M genome; accession number NC_003317	DelVecchio et al. 2002. Proc Natl Acad Sci U S A. 99(1):443-8.
BAW_11277	BAW_11277	BAB1_1341		1286890	1287180	c	Protein with unknown function		Lamontagne et al. 2010. BMC Genomics. 11:300
BAW_11278	BAW_11278	BAB1_1342		1287287	1289869	c	mechanosensitive (MS) ion channel	pseudogene in B. ovis and in B. suis 1330	Chain et al. 2005. Infect Immun. 73:8353-61	Brucella abortus 2308; accesion number NC_007618
BAW_11279	BAW_11279	BAB1_1343		1290053	1290520		predicted protein		Chain et al. 2005. Infect Immun. 73:8353-61	Brucella abortus 2308; accesion number NC_007618
BAW_11280	BAW_11280	BAB1_1344		1290629	1293166		bifunctional preprotein translocase subunit SecD/SecF	part of the preprotein secretory system; forms a complex with protein YajC; SecDFyajC stimulates theproton motive force-driven protein translocation; seems to modulate the cycling of SecA by stabilizing its membrane-inserted state and appears to be required for the release of mature proteins from the extracytoplasmic side of the membrane; in some organisms; such as Bacillus subtilis; SecD is fuse…	Chain et al. 2005. Infect Immun. 73:8353-61	Brucella abortus 2308; accesion number NC_007618
BAW_11281	BAW_11281	BAB1_1345		1293244	1295103		ATP/GTP-binding domain-containingprotein		Chain et al. 2005. Infect Immun. 73:8353-61	Brucella abortus 2308; accesion number NC_007618
BAW_11282	BAW_11282	BAB1_1346		1295103	1296074		low PH-induced protein A		Chain et al. 2005. Infect Immun. 73:8353-61	Brucella abortus 2308; accesion number NC_007618
BAW_11283	BAW_11283	BAB1_1347		1296301	1296615		predicted protein		Chain et al. 2005. Infect Immun. 73:8353-61	Brucella abortus 2308; accesion number NC_007618
BAW_11284	BAW_11284	BAB1_1348		1296661	1296906		predicted protein		Chain et al. 2005. Infect Immun. 73:8353-61	Brucella abortus 2308; accesion number NC_007618
BAW_11285	BAW_11285	BAB1_1349		1296952	1297782	c	sulfate ABC transporter permease protein		Chain et al. 2005. Infect Immun. 73:8353-61	Brucella abortus 2308; accesion number NC_007618
BAW_11286	BAW_11286	BAB1_1350		1297769	1298635	c	sulfate/thiosulfate transporter subunit		Chain et al. 2005. Infect Immun. 73:8353-61	Brucella abortus 2308; accesion number NC_007618
BAW_11287	BAW_11287	BAB1_1351		1298762	1299766	c	sulfate-/thiosulfate-binding protein		Chain et al. 2005. Infect Immun. 73:8353-61	Brucella abortus 2308; accesion number NC_007618
BAW_11288	BAW_11288	BAB1_1352		1300032	1300217	c	Protein with unknown function		Lamontagne et al. 2010. BMC Genomics. 11:300
BAW_11289	BAW_11289	BAB1_1353		1300397	1301953	c	CBS/transport-associated domain-containing protein		Chain et al. 2005. Infect Immun. 73:8353-61	Brucella abortus 2308; accesion number NC_007618
BAW_11290	BAW_11290	BAB1_1354		1302383	1303045	c	DedA family protein		Chain et al. 2005. Infect Immun. 73:8353-61	Brucella abortus 2308; accesion number NC_007618
BAW_11291	BAW_11291	BAB1_1355		1303928	1304482		calcium-binding EF-hand		Lin & Ficht. 1995. Infect Immun. 63(4):1409-14
BAW_11292	fucU	BAB1_1356		1304616	1305038	c	transport protein RbsD/FucU		Chain et al. 2005. Infect Immun. 73:8353-61	Brucella abortus 2308; accesion number NC_007618
BAW_11293	BAW_11293	BAB1_1357		1305132	1305941	c	short chain dehydrogenase		Chain et al. 2005. Infect Immun. 73:8353-61	Brucella abortus 2308; accesion number NC_007618
BAW_11294	BAW_11294	BAB1_1358		1305956	1306735	c	ABC transporter ATPase		Chain et al. 2005. Infect Immun. 73:8353-61	Brucella abortus 2308; accesion number NC_007618
BAW_11295	BAW_11295	BAB1_1359-1360	pseudo	1306749	1307875	c		Frame shift; similar to BMEI0664 and BS1330_I1335; sugar ABC transporter; permease protein	Brucella suis 1330 genome; accesion number NC_004310	Brucella melitensis 16M accession number NC_003317
BAW_11296	BAW_11296	BAB1_1361		1307908	1308000	c	predicted protein		Chain et al. 2005. Infect Immun. 73:8353-61	Brucella abortus 2308; accesion number NC_007618
BAW_11297	BAW_11297	BAB1_1362		1308162	1309091	c	LacI transcriptional regulator		Chain et al. 2005. Infect Immun. 73:8353-61	Brucella abortus 2308; accesion number NC_007618
BAW_11298	BAW_11298	BAB1_1363		1309470	1310585		oxidoreductase		Chain et al. 2005. Infect Immun. 73:8353-61	Brucella abortus 2308; accesion number NC_007618
BAW_11299	BAW_11299	BAB1_1364		1310582	1311358	c	ABC transporter ATPase		Chain et al. 2005. Infect Immun. 73:8353-61	Brucella abortus 2308; accesion number NC_007618
BAW_11300	BAW_11300	BAB1_1365		1311355	1312356	c	sodium:dicarboxylate symporter		Chain et al. 2005. Infect Immun. 73:8353-61	Brucella abortus 2308; accesion number NC_007618
BAW_11301	BAW_11301	BAB1_1366		1312349	1313188	c	periplasmic binding protein		Chain et al. 2005. Infect Immun. 73:8353-61	Brucella abortus 2308; accesion number NC_007618
BAW_11302	BAW_11302	BAB1_1367		1313202	1315064	c	TonB-dependent receptor protein		Chain et al. 2005. Infect Immun. 73:8353-61	Brucella abortus 2308; accesion number NC_007618
BAW_11303	BAW_11303	BAB1_1368		1315546	1316670	c	ABC transporter		Chain et al. 2005. Infect Immun. 73:8353-61	Brucella abortus 2308; accesion number NC_007618
BAW_11304	BAW_11304	BAB1_1369-1370	pseudo	1316672	1319441	c		Frame shift; similar to BS1330_I1345; ABC transporter ATP-binding protein/permease	Brucella suis 1330 genome; accesion number NC_004310	Paulsen et al. 2002. Proc Natl Acad Sci U S A. 99(20):13148-53
BAW_11305	BAW_11305	BAB1_1371		1319438	1320505	c	RTX secretion protein D		Chain et al. 2005. Infect Immun. 73:8353-61	Brucella abortus 2308; accesion number NC_007618
BAW_11306	BAW_11306	BAB1_1372		1320485	1320664		predicted protein		Chain et al. 2005. Infect Immun. 73:8353-61	Brucella abortus 2308; accesion number NC_007618
BAW_11307	BAW_11307	BAB1_1373		1320742	1320960	c	ATP/GTP-binding domain-containingprotein		Chain et al. 2005. Infect Immun. 73:8353-61	Brucella abortus 2308; accesion number NC_007618
BAW_11308	BAW_11308	BAB1_1374		1321051	1322346	c	glycoside hydrolase family protein		Chain et al. 2005. Infect Immun. 73:8353-61	Brucella abortus 2308; accesion number NC_007618
BAW_11309	BAW_11309	BAB1_1375		1322686	1323066		Protein with unknown function		Chain et al. 2005. Infect Immun. 73:8353-61	Brucella abortus 2308; accesion number NC_007618
BAW_11310	ureA	BAB1_1376		1323161	1323463		urease subunit gamma	UreA; with UreB and UreC; catalyzes the hydrolysis of urea to ammonia and carbon dioxide; nickel metalloenzyme; accessory proteins UreD; UreE; UreF; and UreG are necessary for assembly of the metallocenter	Chain et al. 2005. Infect Immun. 73:8353-61	Brucella abortus 2308; accesion number NC_007618
BAW_11311	ureB	BAB1_1377		1323512	1323991		urease subunit beta	ureases catalyze the hydrolysis of urea into ammonia and carbon dioxide; in Helicobacter pyloriandYersinia enterocolitica the ammonia released plays a key role in bacterial survival by neutralizing acids when colonizing the gastric mucosa; the holoenzyme is composed of 3 UreC (alpha) and 3 UreAB (gamma/beta); in Brucella suis the urease encoded by this operon (one of two urease-encoding operons f…	Chain et al. 2005. Infect Immun. 73:8353-61	Brucella abortus 2308; accesion number NC_007618
BAW_11312	ureC	BAB1_1378		1324031	1325752		urease subunit alpha	ureases catalyze the hydrolysis of urea into ammonia and carbon dioxide; in Yersinia enterocoliticathe ammonia released plays a key role in bacterial survival by neutralizing acids when colonizing the gastric mucosa; the holoenzyme is composed of 3 ureC (alpha) and 3 ureAB (gamma/beta) subunits	Chain et al. 2005. Infect Immun. 73:8353-61	Brucella abortus 2308; accesion number NC_007618
BAW_11313	BAW_11313	BAB1_1379	pseudo	1325800	1326403			Double frame shift; similar to BMEI0646 and BS1330_I1354; urease accessory protein UreE	Brucella suis 1330 genome; accesion number NC_004310	Brucella melitensis 16M accession number NC_003317
BAW_11314	BAW_11314	BAB1_1380		1326375	1327106		urease accessory protein UreF		Chain et al. 2005. Infect Immun. 73:8353-61	Brucella abortus 2308; accesion number NC_007618
BAW_11315	BAW_11315	BAB1_1381		1327122	1327760		urease accessory protein UreG		Chain et al. 2005. Infect Immun. 73:8353-61	Brucella abortus 2308; accesion number NC_007618
BAW_11316	ureD-2	BAB1_1382		1327760	1328674		urease accessory protein UreD		Chain et al. 2005. Infect Immun. 73:8353-61	Brucella abortus 2308; accesion number NC_007618
BAW_11317	BAW_11317	BAB1_1383		1328684	1329733		Urea transporter		Chain et al. 2005. Infect Immun. 73:8353-61	Brucella abortus 2308; accesion number NC_007618
BAW_11318	BAW_11318	BAB1_1384		1329760	1330518		nickel transporter		Chain et al. 2005. Infect Immun. 73:8353-61	Brucella abortus 2308; accesion number NC_007618
BAW_11319	BAW_11319	BAB1_1385		1330538	1331173		nickel transport		Chain et al. 2005. Infect Immun. 73:8353-61	Brucella abortus 2308; accesion number NC_007618
BAW_11320	BAW_11320	BAB1_1386		1331170	1331796		nickel transport		Chain et al. 2005. Infect Immun. 73:8353-61	Brucella abortus 2308; accesion number NC_007618
BAW_11321	BAW_11321	BAB1_1387		1331793	1332557		nickel transport		Chain et al. 2005. Infect Immun. 73:8353-61	Brucella abortus 2308; accesion number NC_007618
BAW_11322	BAW_11322	BAB1_1388		1332554	1333273		nickel transport		Chain et al. 2005. Infect Immun. 73:8353-61	Brucella abortus 2308; accesion number NC_007618
BAW_11323	ccrB	BAB1_1389		1333294	1334058	c	camphor resistance protein CrcB	may be involved in chromosome condensation; overexpression in Escherichia coli protects againstdecondensation by camphor; overexpressing the protein results in an increase in supercoiling	Chain et al. 2005. Infect Immun. 73:8353-61	Brucella abortus 2308; accesion number NC_007618
BAW_11324	crcB	BAB1_1390		1334119	1334508	c	camphor resistance CrcB protein		Chain et al. 2005. Infect Immun. 73:8353-61	Brucella abortus 2308; accesion number NC_007618
BAW_11325	BAW_11325	BAB1_1391		1334777	1335802		predicted protein		Chain et al. 2005. Infect Immun. 73:8353-61	Brucella abortus 2308; accesion number NC_007618
BAW_11326	BAW_11326	BAB1_1392		1335935	1336369	c	predicted protein		Chain et al. 2005. Infect Immun. 73:8353-61	Brucella abortus 2308; accesion number NC_007618
BAW_11327	BAW_11327	BAB1_1393		1336371	1336508		predicted protein		Chain et al. 2005. Infect Immun. 73:8353-61	Brucella abortus 2308; accesion number NC_007618
BAW_11328	BAW_11328	BAB1_1394		1337552	1338283	c	NUDIX hydrolase		Chain et al. 2005. Infect Immun. 73:8353-61	Brucella abortus 2308; accesion number NC_007618
BAW_11329	BAW_11329	BAB1_1395		1338303	1339412	c	endonuclease/exonuclease/phosphatase family protein	pseudogene in B.ovis and in B. suis 1330	Chain et al. 2005. Infect Immun. 73:8353-61	Brucella abortus 2308; accesion number NC_007618
BAW_11330	BAW_11330	BAB1_1396		1339489	1340004		predicted protein		Chain et al. 2005. Infect Immun. 73:8353-61	Brucella abortus 2308; accesion number NC_007618
BAW_11331	BAW_11331	BAB1_1397		1340051	1341283	c	class I and II aminotransferase		Chain et al. 2005. Infect Immun. 73:8353-61	Brucella abortus 2308; accesion number NC_007618
BAW_11332	BAW_11332	BAB1_1398		1341416	1341697	c	predicted protein		Chain et al. 2005. Infect Immun. 73:8353-61	Brucella abortus 2308; accesion number NC_007618
BAW_11333	BAW_11333	BAB1_1399		1341719	1342738	c	ketol-acid reductoisomerase	catalyzes the formation of (R)-2;3-dihydroxy-3-methylbutanoate from (S)-2-hydroxy-2-methyl-3-oxobutanoate in valine and isoleucine biosynthesis	Chain et al. 2005. Infect Immun. 73:8353-61	Brucella abortus 2308; accesion number NC_007618
BAW_11334	BAW_11334	BAB1_1400		1342794	1343435	c	transcriptional regulator TetR		Haine et al; Infect Immun. 2005 Sep;73(9):5578-86.
BAW_11335	BAW_11335	BAB1_1401		1343493	1343633		predicted protein		Chain et al. 2005. Infect Immun. 73:8353-61	Brucella abortus 2308; accesion number NC_007618
BAW_11336	BAW_11336	BAB1_1402		1343644	1345599	c	K+ potassium transporter		Chain et al. 2005. Infect Immun. 73:8353-61	Brucella abortus 2308; accesion number NC_007618
BAW_11337	BAW_11337	BAB1_1403		1345742	1345900	c	predicted protein		Chain et al. 2005. Infect Immun. 73:8353-61	Brucella abortus 2308; accesion number NC_007618
BAW_11338	BAW_11338	BAB1_1404		1345969	1346709	c	pyridoxine 5'-phosphate synthase	involved in the de novo synthesis of pyridoxine (Vitamin B6)	Chain et al. 2005. Infect Immun. 73:8353-61	Brucella abortus 2308; accesion number NC_007618
BAW_11339	BAW_11339	BAB1_1405		1347006	1347407		predicted protein		Chain et al. 2005. Infect Immun. 73:8353-61	Brucella abortus 2308; accesion number NC_007618
BAW_11340	BAW_11340	BAB1_1406		1347408	1348529	c	ATP/GTP-binding domain-containingprotein		Chain et al. 2005. Infect Immun. 73:8353-61	Brucella abortus 2308; accesion number NC_007618
BAW_11341	ilvH	BAB1_1407		1348713	1349285	c	acetolactate synthase 3 regulatorysubunit	with IlvI catalyzes the formation of 2-acetolactate from pyruvate; the small subunit is required forfull activity and valine sensitivity; E.coli produces 3 isoenzymes of acetolactate synthase which differ in specificity to substrates; valine sensitivity and affinity for cofactors; also known as acetolactate synthase 3 small subunit	Chain et al. 2005. Infect Immun. 73:8353-61	Brucella abortus 2308; accesion number NC_007618
BAW_11342	ilvB	BAB1_1408		1349304	1351058	c	acetolactate synthase 3 catalyticsubunit		Chain et al. 2005. Infect Immun. 73:8353-61	Brucella abortus 2308; accesion number NC_007618
BAW_11343	miaA	BAB1_1409		1351375	1352307	c	tRNA delta(2)-isopentenylpyrophosphate transferase	IPP transferase; isopentenyltransferase; involved in tRNA modification; in Escherichia colithis enzyme catalyzes the addition of a delta2-isopentenyl group from dimethylallyl diphosphate to the N6-nitrogen of adenosine adjacent to the anticodon of tRNA species that read codons starting with uracil; further tRNA modifications may occur; mutations in miaA result in defects in translation efficiency…	Chain et al. 2005. Infect Immun. 73:8353-61	Brucella abortus 2308; accesion number NC_007618
BAW_11344	BAW_11344	BAB1_1410		1352325	1353224		phosphoserine phosphatase SerB		Chain et al. 2005. Infect Immun. 73:8353-61	Brucella abortus 2308; accesion number NC_007618
BAW_11345	BAW_11345	BAB1_1411		1353265	1354446	c	NAD(FAD)-utilizing dehydrogenase		Chain et al. 2005. Infect Immun. 73:8353-61	Brucella abortus 2308; accesion number NC_007618
BAW_11346	BAW_11346	BAB1_1412		1354422	1354565	c	predicted protein		Chain et al. 2005. Infect Immun. 73:8353-61	Brucella abortus 2308; accesion number NC_007618
BAW_11347	BAW_11347	BAB1_1413		1354576	1356150	c	serine protease family protein		Chain et al. 2005. Infect Immun. 73:8353-61	Brucella abortus 2308; accesion number NC_007618
BAW_11348	BAW_11348	BAB1_1414		1356374	1356559	c	predicted protein		Chain et al. 2005. Infect Immun. 73:8353-61	Brucella abortus 2308; accesion number NC_007618
BAW_11349	hflC	BAB1_1415		1356579	1357481	c	Band 7 protein		Chain et al. 2005. Infect Immun. 73:8353-61	Brucella abortus 2308; accesion number NC_007618
BAW_11350	BAW_11350	BAB1_1416		1357481	1358635	c	Protein with unknown function	HflK putative conserved domains	Lamontagne et al. 2010. BMC Genomics. 11:300
BAW_11351	folA	BAB1_1417		1358760	1359278	c	dihydrofolate reductase		Chain et al. 2005. Infect Immun. 73:8353-61	Brucella abortus 2308; accesion number NC_007618
BAW_11352	thyA	BAB1_1418		1359281	1360075	c	thymidylate synthase	ThyA; catalyzes formation of dTMP and 7;8-dihydrofolate from 5;10-methylenetetrahydrofolateanddUMP;involved in deoxyribonucleotide biosynthesis; there are 2 copies in some Bacilli; one of which appears to be phage-derived	Chain et al. 2005. Infect Immun. 73:8353-61	Brucella abortus 2308; accesion number NC_007618
BAW_11353	BAW_11353	BAB1_1419		1360176	1360487	c	Protein with unknown function		Lamontagne et al. 2010. BMC Genomics. 11:300
BAW_11354	BAW_11354	BAB1_1420		1361001	1362272	c	Bcr/CflA subfamily drug resistancetransporter	B suis mutant is attenuated at 48h macrophage postinfection (Köhler S et al 2002); sugar porin	Kohler et al. 2002. Proc Natl Acad Sci U S A. 99(24):15711-6
BAW_11355	BAW_11355	BAB1_1421		1362289	1362435	c	predicted protein		Chain et al. 2005. Infect Immun. 73:8353-61	Brucella abortus 2308; accesion number NC_007618
BAW_11356	BAW_11356	BAB1_1422		1362567	1363292		transcriptional regulator TetR		Haine et al; Infect Immun. 2005 Sep;73(9):5578-86.
BAW_11357	BAW_11357	BAB1_1423		1363373	1363942		Protein with unknown function		Lamontagne et al. 2010. BMC Genomics. 11:300
BAW_11358	BAW_11358	BAB1_1424		1364055	1364231		predicted protein		Chain et al. 2005. Infect Immun. 73:8353-61	Brucella abortus 2308; accesion number NC_007618
BAW_11359	BAW_11359	BAB1_1425		1364323	1364523		Protein with unknown function		Lamontagne et al. 2010. BMC Genomics. 11:300
BAW_11360	BAW_11360	BAB1_1426		1364520	1364846		predicted protein		Chain et al. 2005. Infect Immun. 73:8353-61	Brucella abortus 2308; accesion number NC_007618
BAW_11361	BAW_11361	BAB1_1427		1364800	1368543	c	alpha-isopropylmalate/homocitratesynthase AsmA		Chain et al. 2005. Infect Immun. 73:8353-61	Brucella abortus 2308; accesion number NC_007618
BAW_11362	BAW_11362	BAB1_1428		1368598	1368738	c	predicted protein		Chain et al. 2005. Infect Immun. 73:8353-61	Brucella abortus 2308; accesion number NC_007618
BAW_11363	BAW_11363	BAB1_1429		1368735	1370141	c	FAD linked oxidase		Chain et al. 2005. Infect Immun. 73:8353-61	Brucella abortus 2308; accesion number NC_007618
BAW_11364	BAW_11364	BAB1_1430		1370166	1370675	c	predicted protein		Chain et al. 2005. Infect Immun. 73:8353-61	Brucella abortus 2308; accesion number NC_007618
BAW_11365	BAW_11365	BAB1_1431		1370795	1371871		serine/threonine protein kinase		Chain et al. 2005. Infect Immun. 73:8353-61	Brucella abortus 2308; accesion number NC_007618
BAW_11366	BAW_11366	BAB1_1432		1371930	1374506		UvrD/REP helicase		Chain et al. 2005. Infect Immun. 73:8353-61	Brucella abortus 2308; accesion number NC_007618
BAW_11367	BAW_11367	BAB1_1433		1374580	1375077	c	predicted protein		Chain et al. 2005. Infect Immun. 73:8353-61	Brucella abortus 2308; accesion number NC_007618
BAW_11368	BAW_11368	BAB1_1434		1375142	1375831	c	hexapeptide repeat-containing transferase		Chain et al. 2005. Infect Immun. 73:8353-61	Brucella abortus 2308; accesion number NC_007618
BAW_11369	BAW_11369	BAB1_1435		1375940	1376527		electron transport protein SCO1/SenC		Chain et al. 2005. Infect Immun. 73:8353-61	Brucella abortus 2308; accesion number NC_007618
BAW_11370	prmA	BAB1_1436		1376565	1377422		50S ribosomal protein L11 methyltransferase	methylates ribosomal protein L11 at multiple amino acid positions; mutations of these genesinEscherichia coli or Thermus thermophilus has no apparent phenotype	Chain et al. 2005. Infect Immun. 73:8353-61	Brucella abortus 2308; accesion number NC_007618
BAW_11371	BAW_11371	BAB1_1437		1377471	1379297		M24 family metallopeptidase		Chain et al. 2005. Infect Immun. 73:8353-61	Brucella abortus 2308; accesion number NC_007618
BAW_11372	BAW_11372	BAB1_1438		1379298	1380002	c	predicted protein		Chain et al. 2005. Infect Immun. 73:8353-61	Brucella abortus 2308; accesion number NC_007618
BAW_11373	ligA	BAB1_1439		1380002	1382161	c	NAD-dependent DNA ligase LigA	this protein catalyzes the formation of phosphodiester linkages between 5'-phosphoryl and 3'-hydroxylgroups in double-stranded DNA using NAD as a coenzyme and as the energy source for the reaction; essential for DNA replication and repair of damaged DNA; similar to ligase LigB	Chain et al. 2005. Infect Immun. 73:8353-61	Brucella abortus 2308; accesion number NC_007618
BAW_11374	recN	BAB1_1440		1382347	1384026	c	DNA repair protein RecN		Chain et al. 2005. Infect Immun. 73:8353-61	Brucella abortus 2308; accesion number NC_007618
BAW_11375	BAW_11375	BAB1_1441		1384039	1384902	c	Outer membrane protein		Lamontagne et al. 2010. BMC Genomics. 11:300
BAW_11376	BAW_11376	BAB1_1442		1384986	1385249		predicted protein		Chain et al. 2005. Infect Immun. 73:8353-61	Brucella abortus 2308; accesion number NC_007618
BAW_11377	lpxC	BAB1_1443		1385309	1386169	c	UDP-3-O-[3-hydroxymyristoyl] N-acetylglucosamine deacetylase	zinc-dependent; catalyzes the deacetylation of UDP-(3-O-acyl)-N-acetylglucosamine to UDP-3-O-(3-hydroxytetradecanoyl)-glucosamine in the second step of lipid A biosynthesis"	Chain et al. 2005. Infect Immun. 73:8353-61	Brucella abortus 2308; accesion number NC_007618
BAW_11378	ftsZ	BAB1_1444		1386709	1388409	c	cell division protein FtsZ	/product="UDP-3-O-[3-hydroxymyristoyl] N-acetylglucosamine deacetylase	Chain et al. 2005. Infect Immun. 73:8353-61	Brucella abortus 2308; accesion number NC_007618
BAW_11379	ftsA	BAB1_1445		1388506	1389828	c	heat shock protein Hsp70		Chain et al. 2005. Infect Immun. 73:8353-61	Brucella abortus 2308; accesion number NC_007618
BAW_11380	BAW_11380	BAB1_1446		1389825	1390691	c	cell division protein FtsQ		Chain et al. 2005. Infect Immun. 73:8353-61	Brucella abortus 2308; accesion number NC_007618
BAW_11381	ddl	BAB1_1447		1390748	1391674	c	D-alanine--D-alanine ligase	D-alanine--D-alanine ligase; DdlA; DdlB; cytoplasmic; catalyzes the formation of D-alanyl-D-alanine from two D-alanines in peptidoglycan synthesis; there are two forms of this enzyme in Escherichia coli	Chain et al. 2005. Infect Immun. 73:8353-61	Brucella abortus 2308; accesion number NC_007618
BAW_11382	murB	BAB1_1448		1391917	1392885	c	UDP-N-acetylenolpyruvoylglucosamine reductase	catalyzes the reduction of UDP-N-acetylglucosamine enolpyruvate to form UDP-N-acetylmuramate inpeptidoglycan biosynthesis	Chain et al. 2005. Infect Immun. 73:8353-61	Brucella abortus 2308; accesion number NC_007618
BAW_11383	murC	BAB1_1449		1392885	1394300	c	UDP-N-acetylmuramate--L-alanine ligase	Catalyzes the formation of UDP-N-acetylmuramoyl-L-alanine from UDP-N-acetylmuramate and L-alanine inpeptidoglycan synthesis	Chain et al. 2005. Infect Immun. 73:8353-61	Brucella abortus 2308; accesion number NC_007618
BAW_11384	murG	BAB1_1450		1394297	1395436	c	undecaprenyldiphospho-muramoylpentapeptide beta-N- acetylglucosaminyltransferase	UDP-N-acetylglucosamine--N-acetylmuramyl- (pentapeptide) pyrophosphoryl-undecaprenol N-acetylglucosamine transferase; involved in cell wall formation; inner membrane-associated; last step of peptidoglycan synthesis	Chain et al. 2005. Infect Immun. 73:8353-61	Brucella abortus 2308; accesion number NC_007618
BAW_11385	ftsW	BAB1_1451		1395663	1396820	c	cell cycle protein	phosphopantetheine attachment site	Chain et al. 2005. Infect Immun. 73:8353-61	Brucella abortus 2308; accesion number NC_007618
BAW_11386	murD	BAB1_1452		1396820	1398223	c	UDP-N-acetylmuramoyl-L-alanyl-D-glutamate synthetase	UDP-N-acetylmuramoylalanine--D-glutamate ligase; involved in peptidoglycan biosynthesis; cytoplasmic;catalyzes the addition of glutamate to the nucleotide precursor UDP-N-acetylmuramoyl-L-alanine during cell wall formation	Chain et al. 2005. Infect Immun. 73:8353-61	Brucella abortus 2308; accesion number NC_007618
BAW_11387	mraY	BAB1_1453		1398236	1399318	c	phospho-N-acetylmuramoyl-pentapeptide- transferase	First step of the lipid cycle reactions in the biosynthesis of the cell wall peptidoglycan	Chain et al. 2005. Infect Immun. 73:8353-61	Brucella abortus 2308; accesion number NC_007618
BAW_11388	BAW_11388	BAB1_1454		1399345	1400790	c	cytoplasmic peptidoglycan synthetase		Chain et al. 2005. Infect Immun. 73:8353-61	Brucella abortus 2308; accesion number NC_007618
BAW_11389	murE	BAB1_1455		1400787	1402253	c	UDP-N-acetylmuramoylalanyl-D-glutamate--2; 6-diaminopimelate ligase	involved in cell wall formation; peptidoglycan synthesis; cytoplasmic enzyme; catalyzes theadditionof meso-diaminopimelic acid to the nucleotide precursor UDP-N-aceylmuramoyl-l-alanyl-d-glutamate	Chain et al. 2005. Infect Immun. 73:8353-61	Brucella abortus 2308; accesion number NC_007618
BAW_11390	BAW_11390	BAB1_1456		1402314	1404137	c	penicillin-binding protein 2/3 family		Chain et al. 2005. Infect Immun. 73:8353-61	Brucella abortus 2308; accesion number NC_007618
BAW_11391	BAW_11391	BAB1_1457		1404128	1404541	c	predicted protein		Chain et al. 2005. Infect Immun. 73:8353-61	Brucella abortus 2308; accesion number NC_007618
BAW_11392	rsmH	BAB1_1458		1404546	1405586	c	S-adenosyl-methyltransferase MraW		Lamontagne et al. 2010. BMC Genomics. 11:300
BAW_11393	BAW_11393	BAB1_1459		1405564	1405833		predicted protein		Chain et al. 2005. Infect Immun. 73:8353-61	Brucella abortus 2308; accesion number NC_007618
BAW_11394	mntH	BAB1_1460		1406013	1407383		manganese transport protein MntH		Anderson et al. 2009. Infect Immun. 77(8):3466-74
BAW_11395	rnpB	BAB1_2215		1407576	1408088		Protein with unknown function		Lamontagne et al. 2010. BMC Genomics. 11:300
BAW_11396	BAW_11396	BAB1_1461		1408085	1408729	c	SLT domain-containing protein		Chain et al. 2005. Infect Immun. 73:8353-61	Brucella abortus 2308; accesion number NC_007618
BAW_11397	BAW_11397	BAB1_1462		1409070	1409876	c	peptidoglycan binding domain-containing protein		Chain et al. 2005. Infect Immun. 73:8353-61	Brucella abortus 2308; accesion number NC_007618
BAW_11398	BAW_11398	BAB1_1463		1409873	1410583	c	heat shock protein DnaJ		Chain et al. 2005. Infect Immun. 73:8353-61	Brucella abortus 2308; accesion number NC_007618
BAW_11399	BAW_11399	BAB1_1464		1410703	1411107	c	antifreeze protein		Chain et al. 2005. Infect Immun. 73:8353-61	Brucella abortus 2308; accesion number NC_007618
BAW_11400	BAW_11400	BAB1_1465		1411411	1412244		glycoside hydrolase family protein		Chain et al. 2005. Infect Immun. 73:8353-61	Brucella abortus 2308; accesion number NC_007618
BAW_11401	BAW_11401	BAB1_1466		1412365	1413597		putative transglycosylase		Chain et al. 2005. Infect Immun. 73:8353-61	Brucella abortus 2308; accesion number NC_007618
BAW_11402	BAW_11402	BAB1_1467		1413659	1414594		auxin efflux carrier		Chain et al. 2005. Infect Immun. 73:8353-61	Brucella abortus 2308; accesion number NC_007618
BAW_11403	metF	BAB1_1468		1415029	1415940	c	5;10-methylenetetrahydrofolate reductase		Chain et al. 2005. Infect Immun. 73:8353-61	Brucella abortus 2308; accesion number NC_007618
BAW_11404	BAW_11404	BAB1_1469		1415986	1417011	c	Transcriptional regulator; ArsR family		Haine et al; Infect Immun. 2005 Sep;73(9):5578-86.
BAW_11405	BAW_11405	BAB1_1470		1417131	1417454		Protein with unknown function		Lamontagne et al. 2010. BMC Genomics. 11:300
BAW_11406	BAW_11406	BAB1_1471		1417509	1418834	c	major facilitator superfamily sugar transporter		Chain et al. 2005. Infect Immun. 73:8353-61	Brucella abortus 2308; accesion number NC_007618
BAW_11407	BAW_11407	BAB1_1472		1418842	1419096		predicted protein		Chain et al. 2005. Infect Immun. 73:8353-61	Brucella abortus 2308; accesion number NC_007618
BAW_11408	BAW_11408	BAB1_1473		1419270	1419935	c	trans-aconitate 2-methyltransferase	catalyzes the formation of (E)-3-(methoxycarbonyl)pent-2-enedioate and S-adenosyl-L-homocysteine fromS-adenosyl-L-methionine and trans-aconitate	Chain et al. 2005. Infect Immun. 73:8353-61	Brucella abortus 2308; accesion number NC_007618
BAW_11409	BAW_11409	BAB1_1474		1420109	1421758	c	putative ABC transporter ATP-binding protein	ChvD; in Agrobacterium tumefaciens; mutations in both Walker boxes were found to affect virulence	Chain et al. 2005. Infect Immun. 73:8353-61	Brucella abortus 2308; accesion number NC_007618
BAW_11410	BAW_11410	BAB1_1475		1421838	1422017	c	Protein with unknown function		Lamontagne et al. 2010. BMC Genomics. 11:300
BAW_11411	BAW_11411	BAB1_1476		1422254	1423198		esterase/lipase/thioesterase		Chain et al. 2005. Infect Immun. 73:8353-61	Brucella abortus 2308; accesion number NC_007618
BAW_11412	BAW_11412	BAB1_1477-1478	pseudo	1423237	1423901			Frame shift; similar to BS1330_I1453; conserved predicted protein	Brucella suis 1330 genome; accesion number NC_004310	Paulsen et al. 2002. Proc Natl Acad Sci U S A. 99(20):13148-53
BAW_11413	BAW_11413	BAB1_1479-1480	pseudo	1423995	1424685	c		Frame shift; similar to BS1330_I1454; conserved predicted protein	Brucella suis 1330 genome; accesion number NC_004310	Paulsen et al. 2002. Proc Natl Acad Sci U S A. 99(20):13148-53
BAW_11414	BAW_11414	BAB1_1481		1425066	1426283		ring hydroxylating dioxygenase subunit alpha		Chain et al. 2005. Infect Immun. 73:8353-61	Brucella abortus 2308; accesion number NC_007618
BAW_11415	BAW_11415	BAB1_1482		1426317	1427435		phthalate dioxygenase reductase		Chain et al. 2005. Infect Immun. 73:8353-61	Brucella abortus 2308; accesion number NC_007618
BAW_11416	BAW_11416	BAB1_1483		1427438	1427659	c	PhnA protein		Chain et al. 2005. Infect Immun. 73:8353-61	Brucella abortus 2308; accesion number NC_007618
BAW_11417	BAW_11417	BAB1_1484		1427797	1428426		isochorismatase hydrolase family protein		Chain et al. 2005. Infect Immun. 73:8353-61	Brucella abortus 2308; accesion number NC_007618
BAW_11418	BAW_11418	BAB1_1485		1428423	1429484	c	Protein with unknown function		Lamontagne et al. 2010. BMC Genomics. 11:300
BAW_11419	BAW_11419	BAB1_1486		1429831	1430097		Protein with unknown function		Lamontagne et al. 2010. BMC Genomics. 11:300
BAW_11420	BAW_11420	BAB1_1487		1430053	1430232	c	predicted protein		Chain et al. 2005. Infect Immun. 73:8353-61	Brucella abortus 2308; accesion number NC_007618
BAW_11421	BAW_11421	BAB1_1488		1430295	1431296	c	choloylglycine hydrolase	CGH confers the ability to resist the antimicrobial action of bile salts and contribute to the ability of Brucella to infect the host through the oral route	Delpino et al. 2007. Infect Immun. 75(1):299-305
BAW_11422	BAW_11422	BAB1_1489		1431674	1432477		Protein with unknown function		Lamontagne et al. 2010. BMC Genomics. 11:300
BAW_11423	BAW_11423	BAB1_1490		1433323	1433550	c	predicted protein		Chain et al. 2005. Infect Immun. 73:8353-61	Brucella abortus 2308; accesion number NC_007618
BAW_11424	BAW_11424	BAB1_1491		1433677	1434030		predicted protein		Chain et al. 2005. Infect Immun. 73:8353-61	Brucella abortus 2308; accesion number NC_007618
BAW_11425	sepA	BAB1_1492		1434191	1434763	c	Type IV secreted effector	Only present in Brucella spp. And has no detectable homology to known proteins. Mutant was more invasive in professional and non-professional cells than the wild type; but it has a defect in excluding the lysosomal marker Lamp-1 and was inactivated more efficeiently during the early phases of the intracellular life cycle.	Dohmer et al. 2014. Cell Microbiol. 16(3):396-410
BAW_11426	BAW_11426	BAB1_1493		1434999	1435493		phage integrase		Chain et al. 2005. Infect Immun. 73:8353-61	Brucella abortus 2308; accesion number NC_007618
BAW_11427	omp28	BAB1_1494		1435911	1436663		immunoreactive 28 kDa outer membrane protein		Chain et al. 2005. Infect Immun. 73:8353-61	Brucella abortus 2308; accesion number NC_007618
BAW_11428	BAW_11428	BAB1_1495		1436837	1437181	c	antifreeze protein		Chain et al. 2005. Infect Immun. 73:8353-61	Brucella abortus 2308; accesion number NC_007618
BAW_11429	BAW_11429	BAB1_1496		1437425	1437883	c	predicted protein		Chain et al. 2005. Infect Immun. 73:8353-61	Brucella abortus 2308; accesion number NC_007618
BAW_11430	BAW_11430	BAB1_1497		1438075	1438365	c	Protein with unknown function		Lamontagne et al. 2010. BMC Genomics. 11:300
BAW_11431	rpoD	BAB1_1498		1438389	1440407	c	RNA polymerase sigma factor RpoD	sigma factors are initiation factors that promote the attachment of RNA polymerase to specificinitiation sites and are then released; this is the primary sigma factor of bacteria	Chain et al. 2005. Infect Immun. 73:8353-61	Brucella abortus 2308; accesion number NC_007618
BAW_11432	dnaG	BAB1_1499		1440875	1442842	c	DNA primase	synthesizes RNA primers at the replication forks	Chain et al. 2005. Infect Immun. 73:8353-61	Brucella abortus 2308; accesion number NC_007618
BAW_11433	BAW_11433	BAB1_1500		1443212	1444888		Na+/Pi-cotransporter		Chain et al. 2005. Infect Immun. 73:8353-61	Brucella abortus 2308; accesion number NC_007618
BAW_11434	BAW_11434	BAB1_1501		1444955	1445407	c	Protein with unknown function		Lamontagne et al. 2010. BMC Genomics. 11:300
BAW_11435	BAW_11435	BAB1_1502		1445787	1447010		carbamoyl phosphate synthase smallsubunit	catalyzes production of carbamoyl phosphate from bicarbonate and glutamine in pyrimidine and argininebiosynthesis pathways; forms an octamer composed of four CarAB dimers	Chain et al. 2005. Infect Immun. 73:8353-61	Brucella abortus 2308; accesion number NC_007618
BAW_11436	BAW_11436	BAB1_1503		1447018	1447146		predicted protein		Chain et al. 2005. Infect Immun. 73:8353-61	Brucella abortus 2308; accesion number NC_007618
BAW_11437	BAW_11437	BAB1_1504		1447182	1448108	c	neutral zinc metallopeptidase		Chain et al. 2005. Infect Immun. 73:8353-61	Brucella abortus 2308; accesion number NC_007618
BAW_11438	BAW_11438	BAB1_1505		1448225	1448743	c	predicted protein		Chain et al. 2005. Infect Immun. 73:8353-61	Brucella abortus 2308; accesion number NC_007618
BAW_11439	BAW_11439	BAB1_1506-1507	pseudo	1448757	1449628			Frame shift; similar to BS1330_I1481; conserved predicted protein	Brucella suis 1330 genome; accesion number NC_004310	Paulsen et al. 2002. Proc Natl Acad Sci U S A. 99(20):13148-53
BAW_11440	carB	BAB1_1508		1449863	1453351		carbamoyl phosphate synthase largesubunit	four CarB-CarA dimers form the carbamoyl phosphate synthetase holoenzyme that catalyzes theproduction of carbamoyl phosphate; CarB is responsible for the amidotransferase activity	Chain et al. 2005. Infect Immun. 73:8353-61	Brucella abortus 2308; accesion number NC_007618
BAW_11441	BAW_11441	BAB1_1509		1453672	1454010		predicted protein		Chain et al. 2005. Infect Immun. 73:8353-61	Brucella abortus 2308; accesion number NC_007618
BAW_11442	BAW_11442	BAB1_1510		1454068	1455933	c	ABC transporter		Chain et al. 2005. Infect Immun. 73:8353-61	Brucella abortus 2308; accesion number NC_007618
BAW_11443	BAW_11443	BAB1_1511		1456123	1456584		NUDIX hydrolase		Chain et al. 2005. Infect Immun. 73:8353-61	Brucella abortus 2308; accesion number NC_007618
BAW_11444	BAW_11444	BAB1_1512		1456681	1456986		cold shock DNA-binding domain-containing protein		Chain et al. 2005. Infect Immun. 73:8353-61	Brucella abortus 2308; accesion number NC_007618
BAW_11445	BAW_11445	BAB1_1513		1457116	1457727	c	glutathione S-transferase		Chain et al. 2005. Infect Immun. 73:8353-61	Brucella abortus 2308; accesion number NC_007618
BAW_11446	aspC	BAB1_1514		1457977	1459179		aspartate aminotransferase	catalyzes the formation of oxalozcetate and L-glutamate from L-aspartate and 2-oxoglutarate	Chain et al. 2005. Infect Immun. 73:8353-61	Brucella abortus 2308; accesion number NC_007618
BAW_11447	BAW_11447	BAB1_1515		1459199	1459384		predicted protein		Chain et al. 2005. Infect Immun. 73:8353-61	Brucella abortus 2308; accesion number NC_007618
BAW_11448	BAW_11448	BAB1_1516		1459381	1459596		predicted protein		Chain et al. 2005. Infect Immun. 73:8353-61	Brucella abortus 2308; accesion number NC_007618
BAW_11449	vtlR	BAB1_1517		1459648	1460553	c	transcriptional regulator LysR type		Sheehan et al. 2015. Mol Microbiol. 98(2):318-28
BAW_11450	trxB	BAB1_1518		1460624	1461598	c	pyridine nucleotide-disulfide oxidoreductase		Chain et al. 2005. Infect Immun. 73:8353-61	Brucella abortus 2308; accesion number NC_007618
BAW_11451	BAW_11451	BAB1_1519		1461920	1463320		cation transporter		Chain et al. 2005. Infect Immun. 73:8353-61	Brucella abortus 2308; accesion number NC_007618
BAW_11452	BAW_11452	BAB1_1520		1463327	1463491		predicted protein		Chain et al. 2005. Infect Immun. 73:8353-61	Brucella abortus 2308; accesion number NC_007618
BAW_11453	lrp-1	BAB1_1521		1463578	1464048		AsnC family regulatory protein		Chain et al. 2005. Infect Immun. 73:8353-61	Brucella abortus 2308; accesion number NC_007618
BAW_11454	wadC	BAB1_1522		1464055	1465119	c	group 1 glycosyl transferase		Chain et al. 2005. Infect Immun. 73:8353-61	Brucella abortus 2308; accesion number NC_007618
BAW_11455	greA	BAB1_1523		1465126	1465599	c	transcription elongation factor GreA	necessary for efficient RNA polymerase transcription elongation past template-encoded arrestingsites; arresting sites in DNA have the property of trapping a certain fraction of elongating RNA polymerases that pass through; resulting in locked ternary complexes. Cleavage of the nascent transcript by cleavage factors such as GreA or GreB allows the resumption of elongation from the new 3'terminus	Chain et al. 2005. Infect Immun. 73:8353-61	Brucella abortus 2308; accesion number NC_007618
BAW_11456	BAW_11456	BAB1_1524		1465868	1466887	c	predicted protein		Chain et al. 2005. Infect Immun. 73:8353-61	Brucella abortus 2308; accesion number NC_007618
BAW_11457	BAW_11457	BAB1_1525		1467079	1467990		predicted protein		Chain et al. 2005. Infect Immun. 73:8353-61	Brucella abortus 2308; accesion number NC_007618
BAW_11458	BAW_11458	BAB1_1526		1467995	1468345	c	predicted protein		Chain et al. 2005. Infect Immun. 73:8353-61	Brucella abortus 2308; accesion number NC_007618
BAW_11459	BAW_11459	BAB1_1527		1468623	1469534		predicted protein		Chain et al. 2005. Infect Immun. 73:8353-61	Brucella abortus 2308; accesion number NC_007618
BAW_11460	BAW_11460	BAB1_1528		1469667	1470056	c	thioesterase superfamily protein		Chain et al. 2005. Infect Immun. 73:8353-61	Brucella abortus 2308; accesion number NC_007618
BAW_11461	BAW_11461	BAB1_1529		1470278	1471033		predicted protein		Chain et al. 2005. Infect Immun. 73:8353-61	Brucella abortus 2308; accesion number NC_007618
BAW_11462	uvrB	BAB1_1530		1470984	1473806		excinuclease ABC subunit B	The UvrABC repair system catalyzes the recognition and processing of DNA lesions. The beta-hairpinofthe Uvr-B subunit is inserted between the strands; where it probes for the presence of a lesion	Chain et al. 2005. Infect Immun. 73:8353-61	Brucella abortus 2308; accesion number NC_007618
BAW_11463	BAW_11463	BAB1_1531		1473938	1474741		SLT domain-containing protein		Chain et al. 2005. Infect Immun. 73:8353-61	Brucella abortus 2308; accesion number NC_007618
BAW_11464	BAW_11464	BAB1_1532		1475236	1475451		cold shock DNA-binding domain-containing protein		Chain et al. 2005. Infect Immun. 73:8353-61	Brucella abortus 2308; accesion number NC_007618
BAW_11465	BAW_11465	BAB1_1533		1475868	1476380		predicted protein		Chain et al. 2005. Infect Immun. 73:8353-61	Brucella abortus 2308; accesion number NC_007618
BAW_11466	BAW_11466	BAB1_1534		1476439	1477095	c	beta-lactamase-like protein		Chain et al. 2005. Infect Immun. 73:8353-61	Brucella abortus 2308; accesion number NC_007618
BAW_11467	BAW_11467	BAB1_1535		1477309	1477590	c	C-5 cytosine-specific DNA methylase		Chain et al. 2005. Infect Immun. 73:8353-61	Brucella abortus 2308; accesion number NC_007618
BAW_11468	BAW_11468	BAB1_1536		1477765	1478061		predicted protein		Chain et al. 2005. Infect Immun. 73:8353-61	Brucella abortus 2308; accesion number NC_007618
BAW_11469	BAW_11469	BAB1_1537		1478112	1478651		MarR family regulatory protein		Chain et al. 2005. Infect Immun. 73:8353-61	Brucella abortus 2308; accesion number NC_007618
BAW_11470	BAW_11470	BAB1_1538		1478733	1479458		response regulator receiver		Hallez et al. 2007. EMBO J. 26(5):1444-55
BAW_11471	BAW_11471	BAB1_1539		1479647	1480945		histidine kinase		Hallez et al. 2007. EMBO J. 26(5):1444-55
BAW_11472	BAW_11472	BAB1_1540		1481277	1481396	c	predicted protein		Chain et al. 2005. Infect Immun. 73:8353-61	Brucella abortus 2308; accesion number NC_007618
BAW_11473	csaA	BAB1_1541		1481377	1481724	c	t-RNA-binding region		Chain et al. 2005. Infect Immun. 73:8353-61	Brucella abortus 2308; accesion number NC_007618
BAW_11474	BAW_11474	BAB1_1542		1481863	1482525	c	predicted protein		Chain et al. 2005. Infect Immun. 73:8353-61	Brucella abortus 2308; accesion number NC_007618
BAW_11475	BAW_11475	BAB1_1543		1482792	1483112	c	Protein with unknown function		Lamontagne et al. 2010. BMC Genomics. 11:300
BAW_11476	lgt	BAB1_1544		1483297	1484142		prolipoprotein diacylglyceryl transferase	transfers the N-acyl diglyceride moiety to the prospective N-terminal cysteine in prolipoprotein	Chain et al. 2005. Infect Immun. 73:8353-61	Brucella abortus 2308; accesion number NC_007618
BAW_11477	BAW_11477	BAB1_1545		1484135	1485232		predicted protein		Chain et al. 2005. Infect Immun. 73:8353-61	Brucella abortus 2308; accesion number NC_007618
BAW_11478	BAW_11478	BAB1_1546		1485412	1486263		Protein with unknown function		Lamontagne et al. 2010. BMC Genomics. 11:300
BAW_11479	BAW_11479	BAB1_1547		1486376	1487527		M24 family metallopeptidase		Chain et al. 2005. Infect Immun. 73:8353-61	Brucella abortus 2308; accesion number NC_007618
BAW_11480	BAW_11480	BAB1_1548		1487581	1488135		putative lipoprotein		Chain et al. 2005. Infect Immun. 73:8353-61	Brucella abortus 2308; accesion number NC_007618
BAW_11481	BAW_11481	BAB1_1549		1488473	1489405		ribose-phosphate pyrophosphokinase	catalyzes the formation of 5-phospho-alpha-D-ribose 1-phosphate from D-ribose 5-phosphate and ATP	Chain et al. 2005. Infect Immun. 73:8353-61	Brucella abortus 2308; accesion number NC_007618
BAW_11482	BAW_11482	BAB1_1550		1489553	1491094	c	ATP/GTP-binding domain-containingprotein		Chain et al. 2005. Infect Immun. 73:8353-61	Brucella abortus 2308; accesion number NC_007618
BAW_11483	BAW_11483	BAB1_1551		1491786	1492409		50S ribosomal protein L25/generalstress protein Ctc	the Ctc family of proteins consists of two types; one that contains the N-terminal ribosomal proteinL25 domain only which in Escherichia coli binds the 5S rRNA while a subset of proteins contain a C-terminal extension that is involved in the stress response	Danese et al. 2004. Infect Immun. 72(10):5783-90
BAW_11484	pth	BAB1_1552		1492438	1493190		peptidyl-tRNA hydrolase	Enables the recycling of peptidyl-tRNAs produced at termination of translation	Danese et al. 2004. Infect Immun. 72(10):5783-90
BAW_11485	BAW_11485	BAB1_1553		1493278	1494381		GTP-dependent nucleic acid-bindingprotein EngD	translation-associated GTPase; the crystal structure of the Haemophilus influenzae YchF proteinshowed similarity to the yeast structure (PDB: 1NI3); fluorescence spectroscopy revealed nucleic acid binding; the yeast protein YBR025c interacts with the translation elongation factor eEF1	Chain et al. 2005. Infect Immun. 73:8353-61	Brucella abortus 2308; accesion number NC_007618
BAW_11486	BAW_11486	BAB1_1554		1494443	1494943		MaoC-like dehydratase		Chain et al. 2005. Infect Immun. 73:8353-61	Brucella abortus 2308; accesion number NC_007618
BAW_11487	BAW_11487	BAB1_1555		1494940	1495422		MaoC-like dehydratase		Chain et al. 2005. Infect Immun. 73:8353-61	Brucella abortus 2308; accesion number NC_007618
BAW_11488	apt	BAB1_1556		1495464	1496024	c	adenine phosphoribosyltransferase	catalyzes a salvage reaction resulting in the formation of AMP which is metabolically lesscostly than a de novo synthesis	Chain et al. 2005. Infect Immun. 73:8353-61	Brucella abortus 2308; accesion number NC_007618
BAW_11489	BAW_11489	BAB1_1557		1496332	1497219	c	cytochrome c heme-binding domain-containing protein		Chain et al. 2005. Infect Immun. 73:8353-61	Brucella abortus 2308; accesion number NC_007618
BAW_11490	petB	BAB1_1558		1497233	1498531	c	cytochrome b/b6; N-terminal:cytochrome b/b6; C-terminal		Chain et al. 2005. Infect Immun. 73:8353-61	Brucella abortus 2308; accesion number NC_007618
BAW_11491	BAW_11491	BAB1_1559		1498553	1499116	c	Rieske iron-sulfur domain-containing protein		Chain et al. 2005. Infect Immun. 73:8353-61	Brucella abortus 2308; accesion number NC_007618
BAW_11492	BAW_11492	BAB1_1560		1499368	1501233	c	uridine kinase		Chain et al. 2005. Infect Immun. 73:8353-61	Brucella abortus 2308; accesion number NC_007618
BAW_11493	BAW_11493	BAB1_1561		1501390	1503258	c	ABC transporter ATPase		Chain et al. 2005. Infect Immun. 73:8353-61	Brucella abortus 2308; accesion number NC_007618
BAW_11494	BAW_11494	BAB1_1562		1503391	1503870		tRNA/rRNA methyltransferase SpoU		Chain et al. 2005. Infect Immun. 73:8353-61	Brucella abortus 2308; accesion number NC_007618
BAW_11495	BAW_11495	BAB1_1563		1503935	1505017		purine nucleoside permease		Chain et al. 2005. Infect Immun. 73:8353-61	Brucella abortus 2308; accesion number NC_007618
BAW_11496	BAW_11496	BAB1_1564		1505020	1505121	c	predicted protein		Chain et al. 2005. Infect Immun. 73:8353-61	Brucella abortus 2308; accesion number NC_007618
BAW_11497	BAW_11497	BAB1_1565		1505129	1505389	c	Protein with unknown function		Lamontagne et al. 2010. BMC Genomics. 11:300
BAW_11498	hemF	BAB1_1566		1505683	1506594		coproporphyrinogen III oxidase	catalyzes the conversion of the propionic acid groups of rings I and III to vinyl groups duringhemesynthesis	Chain et al. 2005. Infect Immun. 73:8353-61	Brucella abortus 2308; accesion number NC_007618
BAW_11499	BAW_11499	BAB1_1567		1506628	1507122	c	N-acetyltransferase GCN5		Chain et al. 2005. Infect Immun. 73:8353-61	Brucella abortus 2308; accesion number NC_007618
BAW_11500	BAW_11500	BAB1_1568		1507210	1507497	c	aspartyl/asparaginyl beta-hydroxylase	no differences found for consider it a pseudogene; corresponds to BMEI0465	Chain et al. 2005. Infect Immun. 73:8353-61	Brucella abortus 2308; accesion number NC_007618
BAW_11501	BAW_11501	BAB1_1569		1507443	1507964	c	lipid A-myristate beta-hydroxylase	no differences found for consider it a pseudogene; corresponds to BMEI0464	Chain et al. 2005. Infect Immun. 73:8353-61	Brucella abortus 2308; accesion number NC_007618
BAW_11502	BAW_11502	BAB1_1570		1508155	1509426	c	polynucleotide adenylyltransferase		Chain et al. 2005. Infect Immun. 73:8353-61	Brucella abortus 2308; accesion number NC_007618
BAW_11503	BAW_11503	BAB1_1571		1509423	1509929	c	NUDIX hydrolase		Chain et al. 2005. Infect Immun. 73:8353-61	Brucella abortus 2308; accesion number NC_007618
BAW_11504	BAW_11504	BAB1_1572		1510043	1510708	c	predicted protein		Chain et al. 2005. Infect Immun. 73:8353-61	Brucella abortus 2308; accesion number NC_007618
BAW_11505	BAW_11505	BAB1_1573		1510828	1511835		chaperonin ClpA/B		Chain et al. 2005. Infect Immun. 73:8353-61	Brucella abortus 2308; accesion number NC_007618
BAW_11506	BAW_11506	BAB1_1574		1511835	1512767		predicted protein		Chain et al. 2005. Infect Immun. 73:8353-61	Brucella abortus 2308; accesion number NC_007618
BAW_11507	BAW_11507	BAB1_1575		1512764	1515610		blue (type 1) copper domain-containing protein		Chain et al. 2005. Infect Immun. 73:8353-61	Brucella abortus 2308; accesion number NC_007618
BAW_11508	BAW_11508	BAB1_1576		1515674	1517743		predicted protein		Chain et al. 2005. Infect Immun. 73:8353-61	Brucella abortus 2308; accesion number NC_007618
BAW_11509	BAW_11509	BAB1_1577		1517811	1518317	c	N-acetyltransferase GCN5		Chain et al. 2005. Infect Immun. 73:8353-61	Brucella abortus 2308; accesion number NC_007618
BAW_11510	BAW_11510	BAB1_1578		1518621	1519604		glutathione S-transferase		Chain et al. 2005. Infect Immun. 73:8353-61	Brucella abortus 2308; accesion number NC_007618
BAW_11511	BAW_11511	BAB1_1579		1519752	1520435		OmpW family outer membrane protein		Chain et al. 2005. Infect Immun. 73:8353-61	Brucella abortus 2308; accesion number NC_007618
BAW_11512	BAW_11512	BAB1_1580		1520469	1520924	c	NUDIX hydrolase		Chain et al. 2005. Infect Immun. 73:8353-61	Brucella abortus 2308; accesion number NC_007618
BAW_11513	BAW_11513	BAB1_1581		1521033	1521935		metallo-phosphoesterase		Chain et al. 2005. Infect Immun. 73:8353-61	Brucella abortus 2308; accesion number NC_007618
BAW_11514	BAW_11514	BAB1_1582		1521929	1522057	c	predicted protein		Chain et al. 2005. Infect Immun. 73:8353-61	Brucella abortus 2308; accesion number NC_007618
BAW_11515	leuA	BAB1_1583		1522136	1523803	c	2-isopropylmalate synthase		Chain et al. 2005. Infect Immun. 73:8353-61	Brucella abortus 2308; accesion number NC_007618
BAW_11516	BAW_11516	BAB1_1584		1523995	1524153	c	predicted protein		Chain et al. 2005. Infect Immun. 73:8353-61	Brucella abortus 2308; accesion number NC_007618
BAW_11517	BAW_11517	BAB1_1586		1525581	1527776	c	anthranilate synthase	trpE(G); catalyzes the formation of anthranilate from chorismate and glutamine; contains both component I and II	Chain et al. 2005. Infect Immun. 73:8353-61	Brucella abortus 2308; accesion number NC_007618
BAW_11518	lrp-2	BAB1_1587		1528455	1528916		transcriptional regulator LysR		Chain et al. 2005. Infect Immun. 73:8353-61	Brucella abortus 2308; accesion number NC_007618
BAW_11519	BAW_11519	BAB1_1588		1529168	1529467		MarR family regulatory protein		Chain et al. 2005. Infect Immun. 73:8353-61	Brucella abortus 2308; accesion number NC_007618
BAW_11520	BAW_11520	BAB1_1589		1529562	1530854		major facilitator transporter		Chain et al. 2005. Infect Immun. 73:8353-61	Brucella abortus 2308; accesion number NC_007618
BAW_11521	BAW_11521	BAB1_1590		1530849	1531814	c	methyltransferase		Chain et al. 2005. Infect Immun. 73:8353-61	Brucella abortus 2308; accesion number NC_007618
BAW_11522	BAW_11522	BAB1_1591		1531820	1533016	c	predicted protein		Chain et al. 2005. Infect Immun. 73:8353-61	Brucella abortus 2308; accesion number NC_007618
BAW_11523	BAW_11523	BAB1_1592		1533013	1533162	c	predicted protein		Chain et al. 2005. Infect Immun. 73:8353-61	Brucella abortus 2308; accesion number NC_007618
BAW_11524	choX	BAB1_1593		1533451	1534419		High affinity choline uptake periplasmic component		Herrmann et al. 2013. J Bacteriol. 95(3):493-501
BAW_11525	BAW_11525	BAB1_1594		1534508	1535344		binding-protein dependent transport system inner membrane protein		Chain et al. 2005. Infect Immun. 73:8353-61	Brucella abortus 2308; accesion number NC_007618
BAW_11526	BAW_11526	BAB1_1595		1535514	1536560		ABC transporter ATPase		Chain et al. 2005. Infect Immun. 73:8353-61	Brucella abortus 2308; accesion number NC_007618
BAW_11527	BAW_11527	BAB1_1596		1536834	1537682	c	ABC transporter ATPase		Chain et al. 2005. Infect Immun. 73:8353-61	Brucella abortus 2308; accesion number NC_007618
BAW_11528	BAW_11528	BAB1_1597		1537679	1538536	c	ABC transporter ATPase		Chain et al. 2005. Infect Immun. 73:8353-61	Brucella abortus 2308; accesion number NC_007618
BAW_11529	BAW_11529	BAB1_1598		1538533	1539441	c	sodium:dicarboxylate symporter inner membrane protein		Chain et al. 2005. Infect Immun. 73:8353-61	Brucella abortus 2308; accesion number NC_007618
BAW_11530	BAW_11530	BAB1_1599		1539449	1540456	c	binding-protein dependent transport system inner membrane protein		Chain et al. 2005. Infect Immun. 73:8353-61	Brucella abortus 2308; accesion number NC_007618
BAW_11531	BAW_11531	BAB1_1600		1540679	1541239	c	periplasmic dipeptide transport protein	pseudogene in B. suis 1330	Brucella suis 1330 genome; accesion number NC_004310	Paulsen et al. 2002. Proc Natl Acad Sci U S A. 99(20):13148-53
BAW_11532	BAW_11532	BAB1_1601-1602	pseudo	1541258	1542316	c		Premature stop codon; similar to BMEI0433; periplasmic dipeptide transport protein precursor	Brucella melitensis 16M genome; accession number NC_003317	DelVecchio et al. 2002. Proc Natl Acad Sci U S A. 99(1):443-8.
BAW_11533	BAW_11533	BAB1_1603		1542493	1542798		predicted protein		Chain et al. 2005. Infect Immun. 73:8353-61	Brucella abortus 2308; accesion number NC_007618
BAW_11534	BAW_11534	BAB1_1604		1543039	1543266	c	predicted protein		Chain et al. 2005. Infect Immun. 73:8353-61	Brucella abortus 2308; accesion number NC_007618
BAW_11535	BAW_11535	BAB1_1605		1543256	1543603		transcriptional regulator LysR		Haine et al; Infect Immun. 2005 Sep;73(9):5578-86.
BAW_11536	BAW_11536	BAB1_1606		1543633	1544463		tRNA/rRNA methyltransferase SpoU		Chain et al. 2005. Infect Immun. 73:8353-61	Brucella abortus 2308; accesion number NC_007618
BAW_11537	mnmA	BAB1_1607		1544685	1545881	c	tRNA-specific 2-thiouridylase MnmA	catalyzes a sulfuration reaction to synthesize 2-thiouridine at the U34 position of tRNAs	Chain et al. 2005. Infect Immun. 73:8353-61	Brucella abortus 2308; accesion number NC_007618
BAW_11538	BAW_11538	BAB1_1608		1545919	1546077	c	predicted protein		Chain et al. 2005. Infect Immun. 73:8353-61	Brucella abortus 2308; accesion number NC_007618
BAW_11539	BAW_11539	BAB1_1609		1546186	1546461		Protein with unknown function		Gora et al. 2010. Mol Cell.13;39(3):455-67
BAW_11540	BAW_11540	BAB1_1610		1546664	1546957		Protein with unknown function		Lamontagne et al. 2010. BMC Genomics. 11:300
BAW_11541	BAW_11541	BAB1_1611		1547005	1547940	c	Protein with unknown function		Lamontagne et al. 2010. BMC Genomics. 11:300
BAW_11542	BAW_11542	BAB1_1612		1548170	1548766	c	predicted protein		Chain et al. 2005. Infect Immun. 73:8353-61	Brucella abortus 2308; accesion number NC_007618
BAW_11543	BAW_11543	BAB1_1613		1549178	1549807		putative phosphotransferase of CtrA		Biondi et al. 2006. Nature. 444(7121):899-904
BAW_11544	ctrA	BAB1_1614		1549920	1550618	c	response regulator receiver		Bellefontaine et al. 2002. Mol Microbiol. 43(4):945-60
BAW_11545	BAW_11545	BAB1_1615		1551149	1551541		Protein with unknown function		Lamontagne et al. 2010. BMC Genomics. 11:300
BAW_11546	BAW_11546	BAB1_1616		1551625	1552749	c	DegT/DnrJ/EryC1/StrS aminotransferase		Chain et al. 2005. Infect Immun. 73:8353-61	Brucella abortus 2308; accesion number NC_007618
BAW_11547	BAW_11547	BAB1_1617		1552909	1553865	c	oxidoreductase		Chain et al. 2005. Infect Immun. 73:8353-61	Brucella abortus 2308; accesion number NC_007618
BAW_11548	BAW_11548	BAB1_1618		1553871	1553996	c	predicted protein		Chain et al. 2005. Infect Immun. 73:8353-61	Brucella abortus 2308; accesion number NC_007618
BAW_11549	BAW_11549	BAB1_1619		1554267	1554521		predicted protein		Chain et al. 2005. Infect Immun. 73:8353-61	Brucella abortus 2308; accesion number NC_007618
BAW_11550	BAW_11550	BAB1_1620		1554697	1555479	c	glycosyl transferase family protein		Chain et al. 2005. Infect Immun. 73:8353-61	Brucella abortus 2308; accesion number NC_007618
BAW_11551	BAW_11551	BAB1_1621		1556224	1559331		PAS/histidine kinase/ATPase domain-containing protein		Hallez et al. 2007. EMBO J. 26(5):1444-55
BAW_11552	BAW_11552	BAB1_1622		1559551	1559658	c	predicted protein		Chain et al. 2005. Infect Immun. 73:8353-61	Brucella abortus 2308; accesion number NC_007618
BAW_11553	BAW_11553	BAB1_1623		1560072	1562009		AsmA protein		Chain et al. 2005. Infect Immun. 73:8353-61	Brucella abortus 2308; accesion number NC_007618
BAW_11554	BAW_11554	BAB1_1624		1562017	1562838	c	binding-protein dependent transport system inner membrane protein		Chain et al. 2005. Infect Immun. 73:8353-61	Brucella abortus 2308; accesion number NC_007618
BAW_11555	BAW_11555	BAB1_1625-1626	pseudo	1562840	1563750	c		Frame shif; similar to BMEI0413; binding-protein-dependent transport systems inner membrane component	Brucella melitensis 16M genome; accession number NC_003317	DelVecchio et al. 2002. Proc Natl Acad Sci U S A. 99(1):443-8.
BAW_11556	BAW_11556	BAB1_1627		1563766	1564911	c	spermidine/putrescine ABC transporter ATP-binding subunit		Chain et al. 2005. Infect Immun. 73:8353-61	Brucella abortus 2308; accesion number NC_007618
BAW_11557	BAW_11557	BAB1_1628		1565153	1566256	c	solute-binding family 1 protein		Chain et al. 2005. Infect Immun. 73:8353-61	Brucella abortus 2308; accesion number NC_007618
BAW_11558	BAW_11558	BAB1_1629-1630	pseudo	1566478	1567890	c		Premature stop codon; similar to BS1330_I1607; transcriptional regulator	Brucella suis 1330 genome; accesion number NC_004310	Paulsen et al. 2002. Proc Natl Acad Sci U S A. 99(20):13148-53
BAW_11559	aceA	BAB1_1631		1568139	1569428		isocitrate lyase and phosphorylmutase:isocitrate lyase		Chain et al. 2005. Infect Immun. 73:8353-61	Brucella abortus 2308; accesion number NC_007618
BAW_11560	BAW_11560	BAB1_1632		1569463	1569699		predicted protein		Chain et al. 2005. Infect Immun. 73:8353-61	Brucella abortus 2308; accesion number NC_007618
BAW_11561	BAW_11561	BAB1_1633		1569729	1569824		predicted protein		Chain et al. 2005. Infect Immun. 73:8353-61	Brucella abortus 2308; accesion number NC_007618
BAW_11562	BAW_11562	BAB1_1634		1570412	1571179		7-alpha-hydroxysteroid dehydrogenase	Acts on the hydroxyl group at position 7 of the steroid frame	Chain et al. 2005. Infect Immun. 73:8353-61	Brucella abortus 2308; accesion number NC_007618
BAW_11563	BAW_11563	BAB1_1635		1571245	1572039		short-chain dehydrogenase/reductase SDR:glucose/ribitol dehydrogenase		Chain et al. 2005. Infect Immun. 73:8353-61	Brucella abortus 2308; accesion number NC_007618
BAW_11564	BAW_11564	BAB1_1636-1937	pseudo	1572049	1573806			Premature stop codon; similar to BS1330_I1614; conserved domain protein	Brucella suis 1330 genome; accesion number NC_004310	Paulsen et al. 2002. Proc Natl Acad Sci U S A. 99(20):13148-53
BAW_11565	BAW_11565	BAB1_1638		1573834	1574436		Delayed-early response protein/equilibrative nucleoside transporter		Chain et al. 2005. Infect Immun. 73:8353-61	Brucella abortus 2308; accesion number NC_007618
BAW_11566	omp31b	BAB1_1639		1574715	1575500		outer membrane protein Omp31b precursor	similar to BMEI 0402; outer membrane protein Omp31b precursor. This protein is expressed in B. suis 1330. Member of the group 3 of outer membrane proteins. Contains a common site of signal peptide cleavage (AXAAD). Its function is unknown	Chain et al. 2005. Infect Immun. 73:8353-61	Brucella abortus 2308; accesion number NC_007618	Sahli et al. 2003. Infect Immun. 71:4326-32
BAW_11567	BAW_11567	BAB1_1640		1575637	1577187	c	patatin		Chain et al. 2005. Infect Immun. 73:8353-61	Brucella abortus 2308; accesion number NC_007618
BAW_11568	BAW_11568	BAB1_1641		1577740	1578021		predicted protein		Chain et al. 2005. Infect Immun. 73:8353-61	Brucella abortus 2308; accesion number NC_007618
BAW_11569	BAW_11569	BAB1_1642		1578298	1578945	c	dihydroxyacetona kinase		Brucella melitensis 16M genome; accession number NC_003317	Brucella abortus 9-941 genome; acession number NC_006932
BAW_11570	BAW_11570	BAB1_1643-1644	pseudo	1579011	1581094	c		Frame shift; similar to BMEI0398; dihydroxyacetone kinase	Brucella melitensis 16M genome; accession number NC_003317	DelVecchio et al. 2002. Proc Natl Acad Sci U S A. 99(1):443-8.
BAW_11571	BAW_11571	BAB1_1645		1581253	1581909	c	Dak phosphatase domain		Brucella melitensis 16M genome; accession number NC_003317	DelVecchio et al. 2002. Proc Natl Acad Sci U S A. 99(1):443-8.
BAW_11572	BAW_11572	BAB1_1646		1581906	1582934	c	Dak kinase domain		Brucella melitensis 16M genome; accession number NC_003317	DelVecchio et al. 2002. Proc Natl Acad Sci U S A. 99(1):443-8.
BAW_11573	BAW_11573	BAB1_1647		1582931	1583704	c	short chain dehydrogenase		Chain et al. 2005. Infect Immun. 73:8353-61	Brucella abortus 2308; accesion number NC_007618
BAW_11574	BAW_11574	BAB1_1648		1583793	1584782	c	periplasmic binding protein/LacI transcriptional regulator		Chain et al. 2005. Infect Immun. 73:8353-61	Brucella abortus 2308; accesion number NC_007618
BAW_11575	rbsC-2	BAB1_1649		1584958	1585962	c	inner-membrane translocator:voltage-dependent potassium channel		Chain et al. 2005. Infect Immun. 73:8353-61	Brucella abortus 2308; accesion number NC_007618
BAW_11576	rbsA-2	BAB1_1650		1586058	1587536	c	Ribose import ATP-binding proteinrbsA-2		Chain et al. 2005. Infect Immun. 73:8353-61	Brucella abortus 2308; accesion number NC_007618
BAW_11577	vceA	BAB1_1652		1587832	1588149		T4SS effector	VceA is conserved in all of the sequenced Brucella genome; was co-regulated with the virB genes via VjbR.	de Jong; et al. Mol Microbiol. 2008 Dec;70(6):1378-96.	Brucella abortus 2308; accesion number NC_007618
BAW_11578	BAW_11578	BAB1_1653		1588551	1590167		choline dehydrogenase		Chain et al. 2005. Infect Immun. 73:8353-61	Brucella abortus 2308; accesion number NC_007618
BAW_11579	iclR3	BAB1_1654		1590773	1591594	c	IclR family regulatory protein		Haine et al. 2005. Infect Immun. 73(9):5578-86
BAW_11580	gabD	BAB1_1655		1591712	1593163		aldehyde dehydrogenase		Chain et al. 2005. Infect Immun. 73:8353-61	Brucella abortus 2308; accesion number NC_007618
BAW_11581	BAW_11581	BAB1_1656		1593280	1593870		putative membrane-associated alkaline phosphatase		Chain et al. 2005. Infect Immun. 73:8353-61	Brucella abortus 2308; accesion number NC_007618
BAW_11582	dsbB	BAB1_1657		1593983	1594501		Disulfide bond formation protein DsbB		Chain et al. 2005. Infect Immun. 73:8353-61	Brucella abortus 2308; accesion number NC_007618
BAW_11583	BAW_11583	BAB1_1658		1594518	1595090	c	HNH endonuclease		Chain et al. 2005. Infect Immun. 73:8353-61	Brucella abortus 2308; accesion number NC_007618
BAW_11584	BAW_11584	BAB1_1659		1595087	1595179	c	predicted protein		Chain et al. 2005. Infect Immun. 73:8353-61	Brucella abortus 2308; accesion number NC_007618
BAW_11585	BAW_11585	BAB1_1660		1595241	1595348	c	predicted protein		Chain et al. 2005. Infect Immun. 73:8353-61	Brucella abortus 2308; accesion number NC_007618
BAW_11586	alkA	BAB1_1661		1595364	1596062	c	DNA-3 Methiladenine glicosidase		Chain et al. 2005. Infect Immun. 73:8353-61	Brucella abortus 2308; accesion number NC_007618
BAW_11587	BAW_11587	BAB1_1662		1596084	1596959		Glutamyl-tRNA synthetase; class Ic:Aminoacyl-tRNA synthetase; class I	this tRNA synthetase lacks the tRNA anticodon interaction domain; instead this enzyme modifiestRNA(Asp) with glutamate by esterifying glutamate to the 2-amino-5-(4;5-dihydroxy-2-cyclopenten-1-yl) moiety of queosine generating a modified nucleoside at the first anticodon position of tRNAAsp; the modified tRNA does not bind elongation factor Tu	Chain et al. 2005. Infect Immun. 73:8353-61	Brucella abortus 2308; accesion number NC_007618
BAW_11588	aceB	BAB1_1663		1597102	1599288		malate synthase G	catalyzes the formation of malate from glyoxylate and acetyl-CoA. Zúniga-Ripa A et al J Bac 2014. Protein expression increased in B suis after 48h macrophage infection (Al Dahouk S et al 2008)	Zúñiga-Ripa et al. 2014. J Bacteriol. 196(16):3045-57
BAW_11589	BAW_11589	BAB1_1664		1599593	1600087		N-acetyltransferase GCN5		Chain et al. 2005. Infect Immun. 73:8353-61	Brucella abortus 2308; accesion number NC_007618
BAW_11590	BAW_11590	BAB1_1665		1600146	1601057	c	RNA polymerase factor sigma-32	binds with the catalytic core of RNA polymerase to produce the holoenzyme; this sigma factor isresponsible for the expression of heat shock promoters	Delory et al. 2006. J Bacteriol. 188(21):7707-10	Lamontagne et al. 2010. BMC Genomics. 11:300
BAW_11591	BAW_11591	BAB1_1666		1601488	1602492	c	ribosomal large subunit pseudouridine synthase		Chain et al. 2005. Infect Immun. 73:8353-61	Brucella abortus 2308; accesion number NC_007618
BAW_11592	BAW_11592	BAB1_1667		1602548	1603024		Similar to a fimbrial protein in Mesorhizobium; Phyllobacterium		Chain et al. 2005. Infect Immun. 73:8353-61	Brucella abortus 2308; accesion number NC_007618
BAW_11593	mur	BAB1_1668		1603403	1603828		Manganese uptake regulator		Menscher et al. 2012. J. Bacteriol. 194:561-566.
BAW_11594	BAW_11594	BAB1_1669		1604064	1604999	c	sensor histidine kinase		Kim et al. 2013. J. Biol. Chem. 288:13906-13916
BAW_11595	BAW_11595	BAB1_1670		1605267	1605476	c	Small integral membrane protein [Function unknown]		Kim et al. 2013. J. Biol. Chem. 288:13906-13916
BAW_11596	phyR	BAB1_1671		1605581	1606375	c	Phyllosphere-induced regulator. Identical to tcaR (two-component response regulator) and bspE (secreted effector)	in Caulobacter crescentus; CC3477 is differentially expressed in minimal salts media with glucose ascompared to complex media	Kim et al. 2013. J. Biol. Chem. 288:13906-13916
BAW_11597	rpoE1	BAB1_1672		1606822	1607394		RpoE1; extracytoplasmic function sigma factor; repressor of the flagellar system in Brucella melitensis	Bacteria have multiple sigma factors which are active under specific conditions; the sigmafactor binds with the catalytic core of RNA polymerase to produce the holoenzyme and directs bacterial core RNA polymerase to specific promoter elements to initiate transcription	Delroy et al. 2006. Bacteriol. 188(21):7707-10	Ferooz et al. 2011. Microbiology. 157(Pt 5):1263-8.
BAW_11598	exsB	BAB1_1673		1607595	1609049		ExsB protein; involved in succinoglycan production in S. meliloti. Also name tcaS in B. melitensis		Caswell et al. 2013. Infect Immun. 81(4):1040-51
BAW_11599	BAW_11599	BAB1_1674		1609110	1609541	c	Putative 6-pyruvoyl tetrahydropterin synthase		Lamontagne et al. 2010. BMC Genomics. 11:300	Kim et al. 2013. J. Biol. Chem. 288:13906-13916
BAW_11600	BAW_11600	BAB1_1675		1609550	1609903	c	proline-rich extensin:radical SAMfamily protein		Caswell et al. 2013. Infect Immun. 81(4):1040-51
BAW_11601	BAW_11601	BAB1_1676		1610068	1610910	c	photosystem reaction center subunit H		Chain et al. 2005. Infect Immun. 73:8353-61	Brucella abortus 2308; accesion number NC_007618
BAW_11602	BAW_11602	BAB1_1678		1611083	1611241	c	predicted protein		Chain et al. 2005. Infect Immun. 73:8353-61	Brucella abortus 2308; accesion number NC_007618
BAW_11603	exbB	BAB1_1679		1611736	1612614		tonB-system energizer ExbB	ABC transporter ATPase; exbB: MotA/TolQ/ExbB proton channel	Danese et al. 2004. Infect Immun. 72(10):5783-90.
BAW_11604	exbD	BAB1_1680		1612620	1613114		biopolymer transport protein ExbD/TolR		Danese et al. 2004. Infect Immun. 72(10):5783-90.
BAW_11605	tonB	BAB1_1681		1613111	1613962		cell envelope biogenesis protein TonB		Danese et al. 2004. Infect Immun. 72(10):5783-90.
BAW_11606	BAW_11606	BAB1_1682	pseudo	1614005	1614776	c		Frame shift; conserved predicted protein. Similar to BS1330_I1663 (Brucella suis 1330). Predicted periplasmic protein [Function unknown]	Brucella suis 1330 genome; accesion number NC_004310	Paulsen et al. 2002. Proc Natl Acad Sci U S A. 99(20):13148-53
BAW_11607	BAW_11607	BAB1_1683		1614795	1615595	c	macrolide export ATP-binding/permease MacB		Chain et al. 2005. Infect Immun. 73:8353-61	Brucella abortus 2308; accesion number NC_007618
BAW_11608	BAW_11608	BAB1_1684		1615604	1616749	c	phosphoribulokinase ABC transporter ATPase		Chain et al. 2005. Infect Immun. 73:8353-61	Brucella abortus 2308; accesion number NC_007618
BAW_11609	BAW_11609	BAB1_1685		1616749	1617975	c	secretion protein HlyD		Chain et al. 2005. Infect Immun. 73:8353-61	Brucella abortus 2308; accesion number NC_007618
BAW_11610	dut	BAB1_1687		1618210	1618683	c	deoxyuridine 5'-triphosphate nucleotidohydrolase	catalyzes the formation of dUMP from dUTP	Chain et al. 2005. Infect Immun. 73:8353-61	Brucella abortus 2308; accesion number NC_007618
BAW_11611	BAW_11611	BAB1_1688		1618906	1619376	c	AsnC family regulatory protein		Fu et al. 2012. PLoS One. 7(2):e29552
BAW_11612	BAW_11612	BAB1_1689		1619522	1619737		capsular polysaccharide biosynthesis protein J		Chain et al. 2005. Infect Immun. 73:8353-61	Brucella abortus 2308; accesion number NC_007618
BAW_11613	BAW_11613	BAB1_1690		1619777	1620640		glutamine amidotransferase; class-II		Chain et al. 2005. Infect Immun. 73:8353-61	Brucella abortus 2308; accesion number NC_007618
BAW_11614	mbfA	BAB1_1691		1620667	1621650	c	Fe exporter		Martinson and Roop (manuscript in preparation)
BAW_11615	BAW_11615	BAB1_1692		1621767	1623197		proline/betaine transporter		Chain et al. 2005. Infect Immun. 73:8353-61	Brucella abortus 2308; accesion number NC_007618
BAW_11616	BAW_11616	BAB1_1693		1623407	1624804	c	basic-leucine zipper (bZIP) transcription factor		Chain et al. 2005. Infect Immun. 73:8353-61	Brucella abortus 2308; accesion number NC_007618
BAW_11617	BAW_11617	BAB1_1694		1625002	1625112	c	predicted protein		Chain et al. 2005. Infect Immun. 73:8353-61	Brucella abortus 2308; accesion number NC_007618
BAW_11618	purA	BAB1_1695		1625117	1626406	c	adenylosuccinate synthetase	catalyzes the formation of N6-(1;2;-dicarboxyethyl)-AMP from L-aspartate; inosine monophosphateandGTP in AMP biosynthesis	Chain et al. 2005. Infect Immun. 73:8353-61	Brucella abortus 2308; accesion number NC_007618
BAW_11619	BAW_11619	BAB1_1696		1626724	1627233	c	N-acetyltransferase GCN5		Chain et al. 2005. Infect Immun. 73:8353-61	Brucella abortus 2308; accesion number NC_007618
BAW_11620	BAW_11620	BAB1_1697		1627238	1628839	c	D-3-phosphoglycerate dehydrogenase	catalyzes the formation of 3-phosphonooxypyruvate from 3-phospho-D-glycerate in serine biosynthesis;can also reduce alpha ketoglutarate to form 2-hydroxyglutarate	Chain et al. 2005. Infect Immun. 73:8353-61	Brucella abortus 2308; accesion number NC_007618
BAW_11621	BAW_11621	BAB1_1698		1628851	1628985	c	predicted protein		Chain et al. 2005. Infect Immun. 73:8353-61	Brucella abortus 2308; accesion number NC_007618
BAW_11622	serC	BAB1_1699		1628982	1630157	c	phosphoserine aminotransferase	catalyzes the formation of 3-phosphonooxypyruvate and glutamate from O-phospho-L-serine and2-oxoglutarate	Chain et al. 2005. Infect Immun. 73:8353-61	Brucella abortus 2308; accesion number NC_007618
BAW_11623	BAW_11623	BAB1_1700		1630308	1631264	c	bile acid:sodium symporter		Chain et al. 2005. Infect Immun. 73:8353-61	Brucella abortus 2308; accesion number NC_007618
BAW_11624	BAW_11624	BAB1_1701		1631445	1632269	c	opacity-associated protein		Chain et al. 2005. Infect Immun. 73:8353-61	Brucella abortus 2308; accesion number NC_007618
BAW_11625	glmM	BAB1_1702		1632454	1633809	c	Phosphoglucosamine mutase	catalyzes the conversion of glucosamine-6-phosphate to glucosamine-1-phosphate	Lamontagne et al. 2010. BMC Genomics. 11:300
BAW_11626	ftsH	BAB1_1703		1634114	1636048	c	ATP-dependent zinc metalloproteaseFtsH		Lamontagne et al. 2010. BMC Genomics. 11:300
BAW_11627	BAW_11627	BAB1_1704		1636184	1637530	c	tRNA(Ile)-lysidine synthetase		Chain et al. 2005. Infect Immun. 73:8353-61	Brucella abortus 2308; accesion number NC_007618
BAW_11628	BAW_11628	BAB1_1705		1637546	1639012	c	tol-pal system protein YbgF		Chain et al. 2005. Infect Immun. 73:8353-61	Brucella abortus 2308; accesion number NC_007618
BAW_11629	BAW_11629	BAB1_1706		1639129	1639245	c	predicted protein		Chain et al. 2005. Infect Immun. 73:8353-61	Brucella abortus 2308; accesion number NC_007618
BAW_11630	BAW_11630	BAB1_1707		1639409	1639915	c	pal= peptidoglycan-associated lipoprotein; also called omp16		Tibor et al. 1994. Infect Immun. 62(9):3633-9
BAW_11631	BAW_11631	BAB1_1708		1639964	1640143	c	predicted protein		Chain et al. 2005. Infect Immun. 73:8353-61	Brucella abortus 2308; accesion number NC_007618
BAW_11632	tolB	BAB1_1709		1640203	1641534	c	translocation protein TolB	forms dimers; may be involved in cell envelope integrity; interacts with outer membrane proteins andwith the C-terminal domain of inner membrane protein TolA	Chain et al. 2005. Infect Immun. 73:8353-61	Brucella abortus 2308; accesion number NC_007618
BAW_11633	tolA	BAB1_1710		1641590	1642660	c	Proline-rich region:Proline-rich extensin:Histamine H3 receptor		Chain et al. 2005. Infect Immun. 73:8353-61	Brucella abortus 2308; accesion number NC_007618
BAW_11634	BAW_11634	BAB1_1711		1642668	1643120	c	biopolymer transport protein ExbD/TolR		Chain et al. 2005. Infect Immun. 73:8353-61	Brucella abortus 2308; accesion number NC_007618
BAW_11635	tolQ	BAB1_1712		1643167	1643877	c	MotA/TolQ/ExbB proton channel		Lamontagne et al. 2010. BMC Genomics. 11:300	Brucella abortus 2308; accesion number NC_007618
BAW_11636	BAW_11636	BAB1_1713		1644252	1644701	c	4-hydroxybenzoyl-CoA thioesterase		Chain et al. 2005. Infect Immun. 73:8353-61	Brucella abortus 2308; accesion number NC_007618
BAW_11637	ruvB	BAB1_1714		1644698	1645738	c	Holliday junction DNA helicase RuvB	promotes strand exchange during homologous recombination; RuvAB complex promotes branch migration;RuvABC complex scans the DNA during branch migration and resolves Holliday junctions at consensus sequences; forms hexameric rings around opposite DNA arms; requires ATP for branch migration and orientation of RuvAB complex determines direction of migration	Chain et al. 2005. Infect Immun. 73:8353-61	Brucella abortus 2308; accesion number NC_007618
BAW_11638	ruvA	BAB1_1715		1645779	1646396	c	Holliday junction DNA helicase RuvA	plays an essential role in ATP-dependent branch migration of the Holliday junction	Chain et al. 2005. Infect Immun. 73:8353-61	Brucella abortus 2308; accesion number NC_007618
BAW_11639	ruvC	BAB1_1716		1646401	1646922	c	Holliday junction resolvase	endonuclease; resolves Holliday structures; forms a complex of RuvABC; the junction bindingproteinRuvA forms a hexameric ring along with the RuvB helicase and catalyzes branch migration; RuvC then interacts with RuvAB to resolve the Holliday junction by nicking DNA strands of like polarity	Chain et al. 2005. Infect Immun. 73:8353-61	Brucella abortus 2308; accesion number NC_007618
BAW_11640	BAW_11640	BAB1_1717		1647024	1647530	c	AraC family transcriptional regulator; putatively involved in degradation CtrA (relate with cell cycle) in Caulobacter		McGrath et al. 2006. Cell. 124(3):535-47.
BAW_11641	cgm	BAB1_1718		1648017	1649198	c	Cyclic beta-1;2-glucan O-succinyltransferase	Responsible for succinylation of cyclic beta-1;2-glucan	Roset et al. 2006. J Bacteriol. 188(14):5003-13
BAW_11642	BAW_11642	BAB1_1719		1649443	1650108		thiamine-phosphate pyrophosphorylase	catalyzes the formation of thiamine monophosphate from 2-methyl-4-amino-5-hydroxymethylpyrimidine diphosphate and 4-methyl-5-(2-phosphono-oxyethyl)-thiazole	Chain et al. 2005. Infect Immun. 73:8353-61	Brucella abortus 2308; accesion number NC_007618
BAW_11643	BAW_11643	BAB1_1720		1650109	1651197		podJ-like	similar to BR1708; conserved predicted protein; smaller version compared to podJ (BAB2_0413); witha Sel1 peptidoglycan binding domain too	Chain et al. 2005. Infect Immun. 73:8353-61	Brucella abortus 2308; accesion number NC_007618
BAW_11644	BAW_11644	BAB1_1721		1651206	1651313		predicted protein	No differences found to consider it a pseudogene.Corresponds to BruAb1_1694; BR1709 and BS1330_I1703	Chain et al. 2005. Infect Immun. 73:8353-61	Brucella abortus 2308; accesion number NC_007618
BAW_11645	efp	BAB1_1722		1651462	1652022		elongation factor P	Involved in peptide bond synthesis; alters the affinity of the ribosome for aminoacyl-tRNA	Chain et al. 2005. Infect Immun. 73:8353-61	Brucella abortus 2308; accesion number NC_007618
BAW_11646	BAW_11646	BAB1_1723		1652208	1652999		inositol phosphatase/fructose-1;6-bisphosphatase		Chain et al. 2005. Infect Immun. 73:8353-61	Brucella abortus 2308; accesion number NC_007618
BAW_11647	BAW_11647	BAB1_1724		1653004	1653114		predicted protein	No differences found to consider it a pseudogene. Corresponds to BruAb1_1697; BR1712 and BS1330_I176	Chain et al. 2005. Infect Immun. 73:8353-61	Brucella abortus 2308; accesion number NC_007618
BAW_11648	BAW_11648	BAB1_1725		1653254	1654303		flagellar motor protein MotA		Chain et al. 2005. Infect Immun. 73:8353-61	Brucella abortus 2308; accesion number NC_007618
BAW_11649	BAW_11649	BAB1_1726		1654310	1655341		COG1360 Flagellar Motor Protein	Common and specific Brucella melitensis antigens for humans; similar to BMEI0324	Liang et al. PLoS Negl Trop Dis. 2010 May 4;4(5):e673.
BAW_11650	BAW_11650	BAB1_1727		1655375	1657174	c	uridine kinase		Chain et al. 2005. Infect Immun. 73:8353-61	Brucella abortus 2308; accesion number NC_007618
BAW_11651	rpmE	BAB1_1728		1657490	1657711		50S ribosomal protein L31	RpmE; there appears to be two types of ribosomal proteins L31 in bacterial genomes; some contain aCxxC motif while others do not; Bacillus subtilis has both types; the proteins in this cluster do not have the CXXC motif; RpmE is found in exponentially growing Bacilli while YtiA was found after exponential growth; expression of ytiA is controlled by a zinc-specific transcriptional repressor; RpmE …	Chain et al. 2005. Infect Immun. 73:8353-61	Brucella abortus 2308; accesion number NC_007618
BAW_11652	BAW_11652	BAB1_1729		1657939	1658685	c	transcriptional regulator		Chain et al. 2005. Infect Immun. 73:8353-61	Brucella abortus 2308; accesion number NC_007618
BAW_11653	gntR17	BAB1_1730		1658906	1659598		GntR family transcriptional regulator		Haine et al; Infect Immun. 2005 Sep;73(9):5578-86.
BAW_11654	bioY	BAB1_1731		1659760	1660335		BioY protein		Chain et al. 2005. Infect Immun. 73:8353-61	Brucella abortus 2308; accesion number NC_007618
BAW_11655	BAW_11655	BAB1_1732		1660346	1660774		2Fe-2S ferredoxin		Chain et al. 2005. Infect Immun. 73:8353-61	Brucella abortus 2308; accesion number NC_007618
BAW_11656	BAW_11656	BAB1_1733		1660787	1661530	c	RNA-binding region RNP-1 (RNA recognition motif):Integral membrane protein TerC family		Chain et al. 2005. Infect Immun. 73:8353-61	Brucella abortus 2308; accesion number NC_007618
BAW_11657	BAW_11657	BAB1_1734		1661741	1662565	c	metallophosphoesterase		Chain et al. 2005. Infect Immun. 73:8353-61	Brucella abortus 2308; accesion number NC_007618
BAW_11658	BAW_11658	BAB1_1735		1662674	1663270	c	5-formyltetrahydrofolate cyclo-ligase		Chain et al. 2005. Infect Immun. 73:8353-61	Brucella abortus 2308; accesion number NC_007618
BAW_11659	BAW_11659	BAB1_1736		1663294	1663524	c	predicted protein		Chain et al. 2005. Infect Immun. 73:8353-61	Brucella abortus 2308; accesion number NC_007618
BAW_11660	BAW_11660	BAB1_1737		1663658	1664023	c	Similar to cell division protein ZapA Mesorhizobium sp		Chain et al. 2005. Infect Immun. 73:8353-61	Brucella abortus 2308; accesion number NC_007618
BAW_11661	BAW_11661	BAB1_1738		1664033	1664305	c	predicted protein		Lamontagne et al. 2010. BMC Genomics. 11:300
BAW_11662	BAW_11662	BAB1_1739		1664448	1664543	c	predicted protein		Chain et al. 2005. Infect Immun. 73:8353-61	Brucella abortus 2308; accesion number NC_007618
BAW_11663	tkt	BAB1_1740		1664722	1666713		transketolase	catalyzes the formation of ribose 5-phosphate and xylulose 5-phosphate from sedoheptulose 7-phosphate and glyceraldehyde 3-phosphate; can transfer ketol groups between several groups; in Escherichia coli there are two tkt genes; tktA expressed during exponential growth and the tktB during stationary phase	Chain et al. 2005. Infect Immun. 73:8353-61	Brucella abortus 2308; accesion number NC_007618
BAW_11664	gap	BAB1_1741		1666854	1667861		Glyceraldehyde 3-phosphate dehydrogenase:TrkA potassium uptake protein:Glyceraldehyde-3-phosphate dehydrogenase; type I		Chain et al. 2005. Infect Immun. 73:8353-61	Brucella abortus 2308; accesion number NC_007618
BAW_11665	pgk	BAB1_1742		1667932	1669119		Phosphoglycerate kinase:G-proteinbeta WD-40 repeat	Converts 3-phospho-D-glycerate to 3-phospho-D-glyceroyl phosphate during the glycolysis pathway	Chain et al. 2005. Infect Immun. 73:8353-61	Brucella abortus 2308; accesion number NC_007618
BAW_11666	BAW_11666	BAB1_1743		1669410	1669574	c	predicted protein		Chain et al. 2005. Infect Immun. 73:8353-61	Brucella abortus 2308; accesion number NC_007618
BAW_11667	BAW_11667	BAB1_1744		1669848	1671758		propionyl-CoA synthetase		Chain et al. 2005. Infect Immun. 73:8353-61	Brucella abortus 2308; accesion number NC_007618
BAW_11668	BAW_11668	BAB1_1745		1671688	1671996		glucose/ribitol dehydrogenase		Chain et al. 2005. Infect Immun. 73:8353-61	Brucella abortus 2308; accesion number NC_007618
BAW_11669	BAW_11669	BAB1_1746		1672091	1672327		predicted protein		Chain et al. 2005. Infect Immun. 73:8353-61	Brucella abortus 2308; accesion number NC_007618
BAW_11670	deoR5	BAB1_1747		1672334	1673035		DeoR family regulatory protein		Haine et al; Infect Immun. 2005 Sep;73(9):5578-86.
BAW_11671	BAW_11671	BAB1_1748		1673438	1673845		phenylacetic acid degradation-likeprotein		Chain et al. 2005. Infect Immun. 73:8353-61	Brucella abortus 2308; accesion number NC_007618
BAW_11672	BAW_11672	BAB1_1749		1673923	1674612	c	Uncharacterized protein		Lamontagne et al. 2010. BMC Genomics. 11:300
BAW_11673	BAW_11673	BAB1_1750		1674740	1675720	c	NAD(P)H quinone oxidoreductase; PIG3 family		Chain et al. 2005. Infect Immun. 73:8353-61	Brucella abortus 2308; accesion number NC_007618
BAW_11674	BAW_11674	BAB1_1751		1675937	1676128		Uncharacterized protein		Chain et al. 2005. Infect Immun. 73:8353-61	Brucella abortus 2308; accesion number NC_007618
BAW_11675	BAW_11675	BAB1_1752- BAB1_1753	pseudo	1676226	1677463			Frame shift at position 1691742. Transporter; similar to BS1330_I1734 and BruAb1_1725	Brucella suis 1330 genome; accesion number NC_004310	Brucella abortus 9-941 NC_006932
BAW_11676	BAW_11676	BAB1_1754		1677606	1677785	c	Uncharacterized protein		Lamontagne et al. 2010. BMC Genomics. 11:300
BAW_11677	BAW_11677	BAB1_1755		1677844	1678065	c	predicted protein		Chain et al. 2005. Infect Immun. 73:8353-61	Brucella abortus 2308; accesion number NC_007618
BAW_11678	BAW_11678	BAB1_1756		1678179	1678382		Uncharacterized protein		Chain et al. 2005. Infect Immun. 73:8353-61	Brucella abortus 2308; accesion number NC_007618
BAW_11679	BAW_11679	BAB1_1757		1678480	1678968		N5-carboxyaminoimidazole ribonucleotide mutase		Chain et al. 2005. Infect Immun. 73:8353-61	Brucella abortus 2308; accesion number NC_007618
BAW_11680	purK	BAB1_1758		1679060	1680073		ATP-dependent carboxylate-amine ligase-like; ATP-grasp:Phosphoribosylaminoimidazole carboxylase; ATPase subunit	With PurE catalyzes the conversion of aminoimidazole ribonucleotide to carboxyaminoimidazole ribonucleotide in the de novo purine nucleotide biosynthetic pathway	Chain et al. 2005. Infect Immun. 73:8353-61	Brucella abortus 2308; accesion number NC_007618
BAW_11681	rpmJ	BAB1_1759		1680309	1680434		50S ribosomal protein L36	smallest protein in the large subunit; similar to what is found with protein L31 and L33 several bacterial genomes contain paralogs which may be regulated by zinc; the protein from Thermus thermophilus has a zinc-binding motif and contains a bound zinc ion; the proteins in this group do not have the motif	Chain et al. 2005. Infect Immun. 73:8353-61	Brucella abortus 2308; accesion number NC_007618
BAW_11682	BAW_11682	BAB1_1760		1680472	1681161		2-hydroxy-6-oxo-2;4-heptadienoatehydrolase		Chain et al. 2005. Infect Immun. 73:8353-61	Brucella abortus 2308; accesion number NC_007618
BAW_11683	pykM	BAB1_1761		1681496	1682880	c	pyruvate kinase	catalyzes the formation of phosphoenolpyruvate from pyruvate	Chain et al. 2005. Infect Immun. 73:8353-61	Brucella abortus 2308; accesion number NC_007618
BAW_11684	BAW_11684	BAB1_1762		1682877	1683338	c	predicted protein		Chain et al. 2005. Infect Immun. 73:8353-61	Brucella abortus 2308; accesion number NC_007618
BAW_11685	BAW_11685	BAB1_1763		1683579	1684397		N-formylglutamate amidohydrolase		Chain et al. 2005. Infect Immun. 73:8353-61	Brucella abortus 2308; accesion number NC_007618
BAW_11686	BAW_11686	BAB1_1764		1684394	1684555		predicted protein		Chain et al. 2005. Infect Immun. 73:8353-61	Brucella abortus 2308; accesion number NC_007618
BAW_11687	BAW_11687	BAB1_1765		1684570	1684830		predicted protein		Chain et al. 2005. Infect Immun. 73:8353-61	Brucella abortus 2308; accesion number NC_007618
BAW_11688	BAW_11688	BAB1_1766		1684922	1686739	c	elongation factor 3		Chain et al. 2005. Infect Immun. 73:8353-61	Brucella abortus 2308; accesion number NC_007618
BAW_11689	BAW_11689	BAB1_1767		1686748	1686918	c	predicted protein	similar to BR1754 and BruAb1_1739	Chain et al. 2005. Infect Immun. 73:8353-61	Brucella abortus 2308; accesion number NC_007618
BAW_11690	BAW_11690	BAB1_1768	pseudo	1686887	1687172	c		Frame shift mutation at position 1702083; similar to BS1330_I1749; lipoprotein; predicted	Brucella suis 1330 genome; accesion number NC_004310	Paulsen et al. 2002. Proc Natl Acad Sci U S A. 99(20):13148-53
BAW_11691	BAW_11691	BAB1_1769		1687306	1687962	c	thiamin pyrophosphokinase catalytic subunit		Chain et al. 2005. Infect Immun. 73:8353-61	Brucella abortus 2308; accesion number NC_007618
BAW_11692	thiB	BAB1_1770		1688269	1689273		thiamine transporter substrate binding subunit	Thiamine-binding periplasmic protein	Chain et al. 2005. Infect Immun. 73:8353-61	Brucella abortus 2308; accesion number NC_007618
BAW_11693	thiP	BAB1_1771		1689270	1690901		thiamine transporter membrane protein	permease; with TbpA and ThiQ functions in transport of thiamine and thiamine pyrophosphateintothecell; repressed in presence of exogenous thiamine	Chain et al. 2005. Infect Immun. 73:8353-61	Brucella abortus 2308; accesion number NC_007618
BAW_11694	BAW_11694	BAB1_1772		1690898	1691623		thiamine ABC transporter ATP-binding protein		Chain et al. 2005. Infect Immun. 73:8353-61	Brucella abortus 2308; accesion number NC_007618
BAW_11695	BAW_11695	BAB1_1773		1691890	1693371		Peptidase family M48:Neutral zincmetallopeptidases; zinc-binding region		Chain et al. 2005. Infect Immun. 73:8353-61	Brucella abortus 2308; accesion number NC_007618
BAW_11696	BAW_11696	BAB1_1774		1693398	1694126		molybdenum cofactor sulfurase		Chain et al. 2005. Infect Immun. 73:8353-61	Brucella abortus 2308; accesion number NC_007618
BAW_11697	rpoH2	BAB1_1775		1694214	1695149	c	RNA polymerase factor sigma-32	binds with the catalytic core of RNA polymerase to produce the holoenzyme; sigma factors are initiation factors that promote the attachment of RNA polymerase to specific initiation sites and are then released; sigma-32 is responsible for the expression of heat shock promoters; there are paralogs in Rhizobium and Sinorhizobium; the proteins in this cluster act as secondary heat shock sigma factors…	Delroy et al. 2006. Bacteriol. 188(21):7707-10
BAW_11698	BAW_11698	BAB1_1776		1695313	1695522	c	predicted protein		Chain et al. 2005. Infect Immun. 73:8353-61	Brucella abortus 2308; accesion number NC_007618
BAW_11699	BAW_11699	BAB1_1777		1695494	1696069	c	transcription factor CarD		Chain et al. 2005. Infect Immun. 73:8353-61	Brucella abortus 2308; accesion number NC_007618
BAW_11700	fdxA	BAB1_1778		1696583	1696921	c	7Fe ferredoxin:4Fe-4S ferredoxin;iron-sulfur binding domain		Chain et al. 2005. Infect Immun. 73:8353-61	Brucella abortus 2308; accesion number NC_007618
BAW_11701	BAW_11701	BAB1_1779		1697054	1697287	c	predicted protein		Chain et al. 2005. Infect Immun. 73:8353-61	Brucella abortus 2308; accesion number NC_007618
BAW_11702	BAW_11702	BAB1_1780		1697284	1697697	c	RNA-binding protein S4		Chain et al. 2005. Infect Immun. 73:8353-61	Brucella abortus 2308; accesion number NC_007618
BAW_11703	BAW_11703	BAB1_1781		1697721	1700807	c	DEAD/DEAH box helicase:Helicase; C-terminal:ATP/GTP-binding site motif A (P-loop):Aldehyde dehydrogenase		Lamontagne et al. 2010. BMC Genomics. 11:300
BAW_11704	BAW_11704	BAB1_1782		1701176	1701496	c	predicted protein	no differences found as compared to Brucella suis to consider it a pseudogene; corresponds to BR1771 and BS1330_I1765. This gene match in part with acetyl-CoA acetyltransferase (next gene)	Brucella suis 1330 genome; accesion number NC_004310	Paulsen et al. 2002. Proc Natl Acad Sci U S A. 99(20):13148-53
BAW_11705	phbA-1	BAB1_1783		1701480	1702664	c	acetyl-CoA acetyltransferase	Catalyzes the synthesis of acetoacetyl coenzyme A from two molecules of acetyl coenzyme A.It can also act as a thiolase; catalyzing the reverse reaction and generating two-carbon units from the four-carbon product of fatty acid oxidation; in Rhizobia and Ralstonia is involved in PHB biosynthesis	Chain et al. 2005. Infect Immun. 73:8353-61	Brucella abortus 2308; accesion number NC_007618
BAW_11706	BAW_11706	BAB1_1784		1702840	1703271		Putative GlcG protein		Chain et al. 2005. Infect Immun. 73:8353-61	Brucella abortus 2308; accesion number NC_007618
BAW_11707	rpmF	BAB1_1785		1703403	1703582	c	50S ribosomal protein L32	some L32 proteins have zinc finger motifs consisting of CXXC while others do not	Lamontagne et al. 2010. BMC Genomics. 11:300
BAW_11708	mtgA	BAB1_1786		1703743	1704477	c	monofunctional biosynthetic peptidoglycan transglycosylase	glycosyltransferase; polymerizes glycan strands in the peptidoglycan	Chain et al. 2005. Infect Immun. 73:8353-61	Brucella abortus 2308; accesion number NC_007618
BAW_11709	BAW_11709	BAB1_1787		1704664	1705578		farnesyl-diphosphate synthase		Chain et al. 2005. Infect Immun. 73:8353-61	Brucella abortus 2308; accesion number NC_007618
BAW_11710	ispG	BAB1_1788		1705586	1706848	c	4-hydroxy-3-methylbut-2-en-1-yl diphosphate synthase	catalyzes the conversion of 2C-methyl-D-erythritol 2;4-cyclodiphosphate into 4-hydroxy-3-methyl-2-en-1-yl diphosphate; involved in isoprenoid synthesis	Chain et al. 2005. Infect Immun. 73:8353-61	Brucella abortus 2308; accesion number NC_007618
BAW_11711	BAW_11711	BAB1_1789		1707016	1707807		3-hydroxybutyrate dehydrogenase		Chain et al. 2005. Infect Immun. 73:8353-61	Brucella abortus 2308; accesion number NC_007618
BAW_11712	BAW_11712	BAB1_1790		1707825	1708949	c	membrane protein MosC		Chain et al. 2005. Infect Immun. 73:8353-61	Brucella abortus 2308; accesion number NC_007618
BAW_11713	pyc	BAB1_1791		1709078	1712554	c	pyruvate carboxylase	biotin-containing enzyme that catalyzes a two step carboxylation of pyruvate to oxaloacetate	Chain et al. 2005. Infect Immun. 73:8353-61	Brucella abortus 2308; accesion number NC_007618
BAW_11714	BAW_11714	BAB1_1792		1712820	1714058	c	amino acid ABC transporter substrate-binding protein		Chain et al. 2005. Infect Immun. 73:8353-61	Brucella abortus 2308; accesion number NC_007618
BAW_11715	BAW_11715	BAB1_1793		1714078	1714209	c	predicted protein		Chain et al. 2005. Infect Immun. 73:8353-61	Brucella abortus 2308; accesion number NC_007618
BAW_11716	gasE	BAB1_1794		1714556	1715671	c	GABA ABC transporter substrate-binding protein	Leu/Ile/Val-binding protein homolog 1	Chain et al. 2005. Infect Immun. 73:8353-61	Brucella abortus 2308; accesion number NC_007618
BAW_11717	gasD	BAB1_1795		1715823	1716167	c	membrane protein (GABA transporter)		Chain et al. 2005. Infect Immun. 73:8353-61	Brucella abortus 2308; accesion number NC_007618
BAW_11718	gasC	BAB1_1796		1716177	1716923	c	ATPase of GABA transporter		Chain et al. 2005. Infect Immun. 73:8353-61	Brucella abortus 2308; accesion number NC_007618
BAW_11719	BAW_11719	BAB1_1797	pseudo	1716923	1718262	c		Frame shift and deletion. ATPase of GABA transporter; branched chain-amino acid transporter ATP-binding protein; similart to BS1330_I1783	Brucella suis 1330 genome; accesion number NC_004310	Paulsen et al. 2002. Proc Natl Acad Sci U S A. 99(20):13148-53
BAW_11720	gasB	BAB1_1798		1718262	1719641	c	GABA transporter permease	inner-membrane translocator	Chain et al. 2005. Infect Immun. 73:8353-61	Brucella abortus 2308; accesion number NC_007618
BAW_11721	gasA	BAB1_1799		1719644	1720552	c	GABA ABC transporter permease		Chain et al. 2005. Infect Immun. 73:8353-61	Brucella abortus 2308; accesion number NC_007618
BAW_11722	BAW_11722	BAB1_1800		1720846	1721847	c	prpA B-cell mitogen with immune modulatory function	prpA probably with a set of other virulence factors; is involved in the establishment of chronicity and in inducing a temporal anergic state in the host	Spera et al. 2006. Proc Natl Acad Sci U S A. 103(44):16514-9
BAW_11723	BAW_11723	BAB1_1801		1721853	1723115	c	D-amino acid dehydrogenase	TrkA potassium uptake protein	Chain et al. 2005. Infect Immun. 73:8353-61	Brucella abortus 2308; accesion number NC_007618
BAW_11724	BAW_11724	BAB1_1802		1723139	1723339		predicted protein		Chain et al. 2005. Infect Immun. 73:8353-61	Brucella abortus 2308; accesion number NC_007618
BAW_11725	gntR8	BAB1_1803		1723395	1724090		GntR family transcriptional regulator		Haine et al; Infect Immun. 2005 Sep;73(9):5578-86.
BAW_11726	BAW_11726	BAB1_1804		1724163	1724738	c	Bacterial regulatory protein; MarRfamily		Chain et al. 2005. Infect Immun. 73:8353-61	Brucella abortus 2308; accesion number NC_007618
BAW_11727	BAW_11727	BAB1_1805		1724761	1724862		predicted protein		Chain et al. 2005. Infect Immun. 73:8353-61	Brucella abortus 2308; accesion number NC_007618
BAW_11728	atpC	BAB1_1806		1724943	1725350	c	ATP synthase epsilon chain	part of catalytic core of ATP synthase; alpha(3)beta(3)gamma(1)delta(1)epsilon(1); involvedinproducing ATP from ADP in the presence of the proton motive force across the membrane	Chain et al. 2005. Infect Immun. 73:8353-61	Brucella abortus 2308; accesion number NC_007618
BAW_11729	atpD	BAB1_1807		1725475	1727040	c	ATP synthase subunit beta	Produces ATP from ADP in the presence of a proton gradient across the membrane. The beta chainis aregulatory subunit	Chain et al. 2005. Infect Immun. 73:8353-61	Brucella abortus 2308; accesion number NC_007618
BAW_11730	atpG	BAB1_1808		1727168	1728046	c	F0F1 ATP synthase subunit gamma	Produces ATP from ADP in the presence of a proton gradient across the membrane. The gamma chain is a regulatory subunit	Chain et al. 2005. Infect Immun. 73:8353-61	Brucella abortus 2308; accesion number NC_007618
BAW_11731	atpA	BAB1_1809		1728068	1729597	c	F0F1 ATP synthase subunit alpha	produces ATP from ADP in the presence of a proton gradient across the membrane; the alpha chainisacatalytic subunit	Chain et al. 2005. Infect Immun. 73:8353-61	Brucella abortus 2308; accesion number NC_007618
BAW_11732	atpH	BAB1_1810		1729597	1730157	c	F0F1 ATP synthase subunit delta	Produces ATP from ADP in the presence of a proton gradient across the membrane; the delta subunit ispart of the catalytic core of the ATP synthase complex	Chain et al. 2005. Infect Immun. 73:8353-61	Brucella abortus 2308; accesion number NC_007618
BAW_11733	BAW_11733	BAB1_1811		1730439	1730852	c	Putative membrane protein		Chain et al. 2005. Infect Immun. 73:8353-61	Brucella abortus 2308; accesion number NC_007618
BAW_11734	priA	BAB1_1812		1730919	1733153	c	primosome assembly protein PriA	binding of PriA to forked DNA starts the assembly of the primosome; also possesses 3'-5' helicase activity	Chain et al. 2005. Infect Immun. 73:8353-61	Brucella abortus 2308; accesion number NC_007618
BAW_11735	talC	BAB1_1813		1733263	1733916		fructose-6-phosphate aldolase	similar to novel fructose-6-phosphate aldolase from Escherichia coli; enzyme from Methanocaldococcusjanaschii shows transaldolase activity	Chain et al. 2005. Infect Immun. 73:8353-61	Brucella abortus 2308; accesion number NC_007618
BAW_11736	BAW_11736	BAB1_1814		1734060	1734641	c	Putative uncharacterized protein	protein containing Lipopolysaccharide-assembly; LptE domain	Chain et al. 2005. Infect Immun. 73:8353-61	Brucella abortus 2308; accesion number NC_007618
BAW_11737	leuS	BAB1_1815		1734628	1737261	c	leucyl-tRNA synthetase	leucine--tRNA ligase; LeuRS; class-I aminoacyl-tRNA synthetase; charges leucine by linkingcarboxylgroup to alpha-phosphate of ATP and then transfers aminoacyl-adenylate to its tRNA; due to the large number of codons that tRNA(Leu) recognizes; the leucyl-tRNA synthetase does not recognize the anticodon loop of the tRNA; but instead recognition is dependent on a conserved discriminator base A37 and…	Chain et al. 2005. Infect Immun. 73:8353-61	Brucella abortus 2308; accesion number NC_007618
BAW_11738	BAW_11738	BAB1_1816		1737384	1738064		YggS family pyridoxal phosphate enzyme		Chain et al. 2005. Infect Immun. 73:8353-61	Brucella abortus 2308; accesion number NC_007618
BAW_11739	BAW_11739	BAB1_1817		1738077	1738607	c	fusaric acid resistance protein FusB		Chain et al. 2005. Infect Immun. 73:8353-61	Brucella abortus 2308; accesion number NC_007618
BAW_11740	BAW_11740	BAB1_1818		1738678	1738965	c	Putative usg protein		Chain et al. 2005. Infect Immun. 73:8353-61	Brucella abortus 2308; accesion number NC_007618
BAW_11741	BAW_11741	BAB1_1819		1739306	1741261		acetyl-CoA synthetase	Acs; catalyzes the conversion of acetate and CoA to acetyl-CoA	Chain et al. 2005. Infect Immun. 73:8353-61	Brucella abortus 2308; accesion number NC_007618
BAW_11742	BAW_11742	BAB1_1820		1741417	1741644	c	Uncharacterized protein		Lamontagne et al. 2010. BMC Genomics. 11:300
BAW_11743	htpX	BAB1_1821		1741767	1742744		heat shock protein HtpX	putative metalloprotease	Chain et al. 2005. Infect Immun. 73:8353-61	Brucella abortus 2308; accesion number NC_007618
BAW_11744	BAW_11744	BAB1_1822		1742760	1744157		MFS transporter		Chain et al. 2005. Infect Immun. 73:8353-61	Brucella abortus 2308; accesion number NC_007618
BAW_11745	BAW_11745	BAB1_1823		1744389	1746020		heparinase II/III family protein		Chain et al. 2005. Infect Immun. 73:8353-61	Brucella abortus 2308; accesion number NC_007618
BAW_11746	purH	BAB1_1824		1746127	1747743		purine biosynthesis protein purH	involved in de novo purine biosynthesis. Bifunctional phosphoribosylaminoimidazolecarboxamide formyltransferase/IMP cyclohydrolase	Chain et al. 2005. Infect Immun. 73:8353-61	Brucella abortus 2308; accesion number NC_007618
BAW_11747	BAW_11747	BAB1_1825- BAB1_1826	pseudo	1747793	1749160	c		This region contains a premature stop; similar to BS1330_I1811 and BruAb1_1797; membrane protein; predicted	Brucella suis 1330 genome; accesion number NC_004310	Brucella abortus 9-941 NC_006932
BAW_11748	BAW_11748	BAB1_1827		1749380	1754182	c	NAD-glutamate dehydrogenase		Ronneau et al. 2015. Crit Rev Microbiol. 10:1-19
BAW_11749	BAW_11749	BAB1_1828		1754447	1755088	c	predicted protein		Chain et al. 2005. Infect Immun. 73:8353-61	Brucella abortus 2308; accesion number NC_007618
BAW_11750	BAW_11750	BAB1_1829		1755101	1755868	c	membrane protein		Chain et al. 2005. Infect Immun. 73:8353-61	Brucella abortus 2308; accesion number NC_007618
BAW_11751	BAW_11751	BAB1_1830		1755949	1756572	c	LemA family protein		Chain et al. 2005. Infect Immun. 73:8353-61	Brucella abortus 2308; accesion number NC_007618
BAW_11752	BAW_11752	BAB1_1831		1756569	1756742	c	predicted protein		Chain et al. 2005. Infect Immun. 73:8353-61	Brucella abortus 2308; accesion number NC_007618
BAW_11753	rpsP	BAB1_1832		1756842	1757246	c	30S ribosomal protein S16	binds to lower part of 30S body where it stabilizes two domains; required for efficient assembly of30S; in Escherichia coli this protein has nuclease activity	Chain et al. 2005. Infect Immun. 73:8353-61	Brucella abortus 2308; accesion number NC_007618
BAW_11754	BAW_11754	BAB1_1833		1757313	1757627	c	chorismate mutase	catalyzes the interconversion of chorismate to prephenate	Chain et al. 2005. Infect Immun. 73:8353-61	Brucella abortus 2308; accesion number NC_007618
BAW_11755	ffh	BAB1_1834		1757633	1759204	c	signal recognition particle protein	Disease resistance protein:GTP-binding signal recognition particle (SRP54) G-domain:ATP/GTP-binding site motif A (P-loop):AAA	Chain et al. 2005. Infect Immun. 73:8353-61	Brucella abortus 2308; accesion number NC_007618
BAW_11756	BAW_11756	BAB1_1835		1759328	1759699		predicted protein		Chain et al. 2005. Infect Immun. 73:8353-61	Brucella abortus 2308; accesion number NC_007618
BAW_11757	BAW_11757	BAB1_1836		1759639	1760466		lytic murein transglycosylase		Chain et al. 2005. Infect Immun. 73:8353-61	Brucella abortus 2308; accesion number NC_007618
BAW_11758	BAW_11758	BAB1_1837		1760530	1761174	c	carbonate dehydratase		Chain et al. 2005. Infect Immun. 73:8353-61	Brucella abortus 2308; accesion number NC_007618
BAW_11759	BAW_11759	BAB1_1838		1761348	1762244	c	pyridoxamine kinase	catalyzes the formation of pyridoxal 5'-phosphate from pyridoxal	Chain et al. 2005. Infect Immun. 73:8353-61	Brucella abortus 2308; accesion number NC_007618
BAW_11760	BAW_11760	BAB1_1839		1762246	1762533	c	predicted protein		Chain et al. 2005. Infect Immun. 73:8353-61	Brucella abortus 2308; accesion number NC_007618
BAW_11761	mmsA	BAB1_1840		1762906	1764402	c	methylmalonate-semialdehyde dehydrogenase		Chain et al. 2005. Infect Immun. 73:8353-61	Brucella abortus 2308; accesion number NC_007618
BAW_11762	lysR14	BAB1_1841		1764530	1765435		transcriptional regulator LysR		Haine et al; Infect Immun. 2005 Sep;73(9):5578-86.	Zúñiga-Ripa et al. 2014. J. Bacteriol. 96(16):3045-57
BAW_11763	BAW_11763	BAB1_1842		1765751	1766395	c	Protein with domain of uncharacterized membrane protein YoaK; UPF0700 family [Function unknown]		Chain et al. 2005. Infect Immun. 73:8353-61	Brucella abortus 2308; accesion number NC_007618
BAW_11764	BAW_11764	BAB1_1843		1766463	1766717	c	transglycosylase-associated protein		Chain et al. 2005. Infect Immun. 73:8353-61	Brucella abortus 2308; accesion number NC_007618
BAW_11765	BAW_11765	BAB1_1844		1766833	1767381	c	RNA pyrophosphohydrolase	hydrolyzes diadenosine polyphosphate	Chain et al. 2005. Infect Immun. 73:8353-61	Brucella abortus 2308; accesion number NC_007618
BAW_11766	BAW_11766	BAB1_1845		1767587	1768861	c	peptidase S41	PDZ/DHR/GLGF domain:Tail specific protease:Carboxyl-terminal protease	Chain et al. 2005. Infect Immun. 73:8353-61	Brucella abortus 2308; accesion number NC_007618
BAW_11767	BAW_11767	BAB1_1846		1768905	1770254	c	membrane protein		Chain et al. 2005. Infect Immun. 73:8353-61	Brucella abortus 2308; accesion number NC_007618
BAW_11768	BAW_11768	BAB1_1847		1770367	1771266	c	predicted protein		Chain et al. 2005. Infect Immun. 73:8353-61	Brucella abortus 2308; accesion number NC_007618
BAW_11769	BAW_11769	BAB1_1848		1771384	1771893	c	50S rRNA methyltransferase	SPOUT methyltransferase family protein; crystal structure shows homodimer; in Escherichia colithisprotein methylates pseudouridine at position 1915 of the 23S ribosomal RNA	Chain et al. 2005. Infect Immun. 73:8353-61	Brucella abortus 2308; accesion number NC_007618
BAW_11770	BAW_11770	BAB1_1849		1771912	1772265	c	ribosome-associated protein IOJAP		Chain et al. 2005. Infect Immun. 73:8353-61	Brucella abortus 2308; accesion number NC_007618
BAW_11771	nadD	BAB1_1850		1772446	1773030	c	nicotinic acid mononucleotide adenylyltransferase	transfers an adenyl group from ATP to NaMN to form nicotinic acid adenine dinucleotide (NaAD) whichis then converted to the ubiquitous compound NAD by NAD synthetase; essential enzyme in bacteria	Chain et al. 2005. Infect Immun. 73:8353-61	Brucella abortus 2308; accesion number NC_007618
BAW_11772	proA	BAB1_1851		1773120	1774385	c	gamma-glutamyl phosphate reductase	Catalyzes the phosphorylation of L-glutamate during the proline biosynthesis pathway	Chain et al. 2005. Infect Immun. 73:8353-61	Brucella abortus 2308; accesion number NC_007618
BAW_11773	proB	BAB1_1852		1774413	1775549	c	glutamate 5-kinase	catalyzes the formation of glutamate 5-phosphate from glutamate in proline biosynthesis	Chain et al. 2005. Infect Immun. 73:8353-61	Brucella abortus 2308; accesion number NC_007618
BAW_11774	cgtA	BAB1_1853		1775577	1776602	c	GTPase cgtA	essential GTPase; exhibits high exchange rate for GTP/GDP; associates with 50S ribosomal subunit; involved in regulation of chromosomal replication	Chain et al. 2005. Infect Immun. 73:8353-61	Brucella abortus 2308; accesion number NC_007618
BAW_11775	BAW_11775	BAB1_1854		1776858	1777451	c	putative adhesin BtaF trimeric autotransporter in B. suis	This autotransporter is one of the four predicted in Brucella genomes and it has been suggested that the combination present in each genome is related to host and tissue tropism. Other autotransporters with different degree of similarity are encoded in BOV_A0152; BOV_A1053; and BOV_1937 (pseudogene in B ovis; marine isolates and B abortus). All are pseudogenes in B melitensis 16M	Ruiz-Ranwez et al. 2013. PLoS One. 8(11):e79770	Ruiz-Ranwez et al. 2013. Infect Immun. 81(3):996-1007
BAW_11776	BAW_11776	BAB1_1855		1777973	1778530	c	N-acetyltransferase GCN5		Chain et al. 2005. Infect Immun. 73:8353-61	Brucella abortus 2308; accesion number NC_007618
BAW_11777	BAW_11777	BAB1_1856		1778584	1779234	c	N-acetyltransferase GCN5		Chain et al. 2005. Infect Immun. 73:8353-61	Brucella abortus 2308; accesion number NC_007618
BAW_11778	rpmA	BAB1_1857		1779355	1779624	c	50S ribosomal protein L27	involved in the peptidyltransferase reaction during translation	Chain et al. 2005. Infect Immun. 73:8353-61	Brucella abortus 2308; accesion number NC_007618
BAW_11779	rplU	BAB1_1858		1779650	1780078	c	50S ribosomal protein L21		Chain et al. 2005. Infect Immun. 73:8353-61	Brucella abortus 2308; accesion number NC_007618
BAW_11780	BAW_11780	BAB1_1860		1781066	1782994		Cro/Cl family transcriptional regulator	SAM-binding domain-containing protein	Chain et al. 2005. Infect Immun. 73:8353-61	Brucella abortus 2308; accesion number NC_007618
BAW_11781	BAW_11781	BAB1_1861		1782991	1783665		branched-chain amino acid ABC transporter permease		Chain et al. 2005. Infect Immun. 73:8353-61	Brucella abortus 2308; accesion number NC_007618
BAW_11782	BAW_11782	BAB1_1862		1784078	1784191		predicted protein		Chain et al. 2005. Infect Immun. 73:8353-61	Brucella abortus 2308; accesion number NC_007618
BAW_11783	BAW_11783	BAB1_1863		1784224	1784910	c	integrase		Chain et al. 2005. Infect Immun. 73:8353-61	Brucella abortus 2308; accesion number NC_007618
BAW_11784	BAW_11784	BAB1_1864		1785021	1786460	c	predicted protein		Chain et al. 2005. Infect Immun. 73:8353-61	Brucella abortus 2308; accesion number NC_007618
BAW_11785	BAW_11785	BAB1_1865		1786636	1787310	c	predicted protein		Chain et al. 2005. Infect Immun. 73:8353-61	Brucella abortus 2308; accesion number NC_007618
BAW_11786	BAW_11786	BAB1_1866		1794532	1796487		peptidase M24		Chain et al. 2005. Infect Immun. 73:8353-61	Brucella abortus 2308; accesion number NC_007618
BAW_11787	BAW_11787	BAB1_1867		1796555	1797781	c	ErfK/YbiS/YcfS/YnhG		Chain et al. 2005. Infect Immun. 73:8353-61	Brucella abortus 2308; accesion number NC_007618
BAW_11788	BAW_11788	BAB1_1868		1798455	1801079	c	chaperone protein ClpB	Chaperonin clpA/B:ATP/GTP-binding site motif A (P-loop):AAA ATPase:AAA ATPase; central region:Clp;Nterminal	Chain et al. 2005. Infect Immun. 73:8353-61	Brucella abortus 2308; accesion number NC_007618
BAW_11789	BAW_11789	BAB1_1869		1801278	1802036	c	Uncharacterized protein		Lamontagne et al. 2010. BMC Genomics. 11:300
BAW_11790	BAW_11790	BAB1_1870		1802017	1802289	c	Protein containing Domain of unknown function (DUF4167)		Chain et al. 2005. Infect Immun. 73:8353-61	Brucella abortus 2308; accesion number NC_007618
BAW_11791	BAW_11791	BAB1_1871		1802481	1803332	c	N5-glutamine S-adenosyl-L-methionine-dependent methyltransferase		Chain et al. 2005. Infect Immun. 73:8353-61	Brucella abortus 2308; accesion number NC_007618
BAW_11792	prfA	BAB1_1872		1803365	1804444	c	peptide chain release factor 1	recognizes the termination signals UAG and UAA during protein translation a specificity which is dependent on amino acid residues residing in loops of the L-shaped tRNA-like molecule of RF1; this protein is similar to release factor 2	Chain et al. 2005. Infect Immun. 73:8353-61	Brucella abortus 2308; accesion number NC_007618
BAW_11793	ptsP	BAB1_1873		1804641	1806911	c	phosphoenolpyruvate-protein phosphotransferase		Chain et al. 2005. Infect Immun. 73:8353-61	Brucella abortus 2308; accesion number NC_007618
BAW_11794	BAW_11794	BAB1_1874		1807239	1808510	c	aspartate kinase	catalyzes the formation of 4-phospho-L-aspartate from L-aspartate and ATP; in Bacillus; lysinesensitive; regulated by response to starvation.	Chain et al. 2005. Infect Immun. 73:8353-61	Brucella abortus 2308; accesion number NC_007618
BAW_11795	ubiG	BAB1_1875		1808728	1809474		3-demethylubiquinone-9 3-methyltransferase	Involved in ubiquinone biosynthesis	Lamontagne et al. 2010. BMC Genomics. 11:300
BAW_11796	BAW_11796	BAB1_1876	pseudo	1809480	1810359	c		Frame shift; gap at 182046 and base change at 1825225. Transporter protein; similar to BS1330_I1867	Brucella suis 1330 genome; accesion number NC_004310	Paulsen et al. 2002. Proc Natl Acad Sci U S A. 99(20):13148-53
BAW_11797	BAW_11797	BAB1_1877		1810399	1810857	c	Uncharacterized protein		Lamontagne et al. 2010. BMC Genomics. 11:300
BAW_11798	BAW_11798	BAB1_1878		1810830	1811684	c	amidohydrolase	nitrilase/cyanide hydratase/apolipoprotein N-acyltransferase	Chain et al. 2005. Infect Immun. 73:8353-61	Brucella abortus 2308; accesion number NC_007618
BAW_11799	grxC	BAB1_1879		1811695	1811961	c	glutaredoxin		Chain et al. 2005. Infect Immun. 73:8353-61	Brucella abortus 2308; accesion number NC_007618
BAW_11800	BAW_11800	BAB1_1880		1812045	1812833	c	amidophosphoribosyltransferase		Chain et al. 2005. Infect Immun. 73:8353-61	Brucella abortus 2308; accesion number NC_007618
BAW_11801	BAW_11801	BAB1_1881		1813016	1813909		SAM-dependent methyltransferase		Chain et al. 2005. Infect Immun. 73:8353-61	Brucella abortus 2308; accesion number NC_007618
BAW_11802	BAW_11802	BAB1_1882		1814048	1815286		MFS transporter		Chain et al. 2005. Infect Immun. 73:8353-61	Brucella abortus 2308; accesion number NC_007618
BAW_11803	BAW_11803	BAB1_1883		1815312	1815791	c	Uncharacterized conserved protein;tellurite resistance protein B (TerB) family [Function unknown]	similar to BS1330_I1876 and BruAb1_1859	Brucella suis 1330 genome; accesion number NC_004310	Brucella abortus 9-941 NC_006932
BAW_11804	hemY	BAB1_1884		1816207	1817778	c	heme biosynthesis protein HemY		Chain et al. 2005. Infect Immun. 73:8353-61	Brucella abortus 2308; accesion number NC_007618
BAW_11805	BAW_11805	BAB1_1885		1817791	1819167	c	Putative chromosome segregation protein SMC; common bacterial type; SMC (structural maintenance of chromosomes) proteins bind DNA and act in organizing and segregating chromosomes for partition	Common and specific Brucella melitensis antigens for goats; similar to BMEI0178	Lamontagne et al. 2010. BMC Genomics. 11:300	Liang et al. PLoS Negl Trop Dis. 2010 May 4;4(5):e673.
BAW_11806	hemD	BAB1_1886		1819250	1819957	c	uroporphyrinogen III methyltransferase	catalyzes the formation of uroporphyrinogen-III from hydroxymethylbilane	Chain et al. 2005. Infect Immun. 73:8353-61	Brucella abortus 2308; accesion number NC_007618
BAW_11807	hemC	BAB1_1887		1819981	1820925	c	hydroxymethylbilane synthase	transformation of porphobilinogen to hydroxymethylbilane in porphyrin biosynthesis	Chain et al. 2005. Infect Immun. 73:8353-61	Brucella abortus 2308; accesion number NC_007618
BAW_11808	gcp	BAB1_1888		1821044	1822123		protein kinase:Glycoprotease (M22)metalloprotease	in most organisms; only the N-terminal domain is present in a single polypeptide; in some archaea this domain is fused to a kinase domain; this gene is essential for growth in Escherichia coli and Bacillus subtilis; the secreted glycoprotease from Pasteurella haemolytica showed specificity for O-sialoglycosylated proteins; the Pyrococcus structure shows DNA-binding properties; iron-binding; ATP-b…	Chain et al. 2005. Infect Immun. 73:8353-61	Brucella abortus 2308; accesion number NC_007618
BAW_11809	gpsA	BAB1_1889		1822120	1823100		gpsA: Adrenodoxin reductase:NAD-dependent glycerol-3-phosphate dehydrogenase	catalyzes the NAD(P)H-dependent reduction of glycerol 3-phosphate to glycerone phosphate	Chain et al. 2005. Infect Immun. 73:8353-61	Brucella abortus 2308; accesion number NC_007618
BAW_11810	BAW_11810	BAB1_1890		1823102	1823392		YciI-related protein;Uncharacterized conserved protein YciI; contains a putative active-site phosphohistidine [General function prediction only]	unknown function; YciI from Haemophilus influenzae presents crystal structure similarity toa muconolactone isomerase; but does not seem to catalyze any of the predicted reactions based on sequence and structure similarity	Chain et al. 2005. Infect Immun. 73:8353-61	Brucella abortus 2308; accesion number NC_007618
BAW_11811	BAW_11811	BAB1_1891		1823405	1823833		ubiquinol-cytochrome C reductase		Chain et al. 2005. Infect Immun. 73:8353-61	Brucella abortus 2308; accesion number NC_007618
BAW_11812	BAW_11812	BAB1_1892		1823833	1824489		50S ribosomal protein L11 methyltransferase		Chain et al. 2005. Infect Immun. 73:8353-61	Brucella abortus 2308; accesion number NC_007618
BAW_11813	BAW_11813	BAB1_1893		1824535	1825392	c	transporter		Chain et al. 2005. Infect Immun. 73:8353-61	Brucella abortus 2308; accesion number NC_007618
BAW_11814	gntR4	BAB1_1894		1825520	1827001		GntR family transcriptional regulator		Haine et al; Infect Immun. 2005 Sep;73(9):5578-86.
BAW_11815	BAW_11815	BAB1_1895		1827063	1828658	c	cell division protein FtsK	DNA pump involved in cell division and final steps of chromosomes segregation; putative	Chain et al. 2005. Infect Immun. 73:8353-61	Brucella abortus 2308; accesion number NC_007618
BAW_11816	amt	BAB1_1896		1829837	1831138	c	ammonium transporter		Chain et al. 2005. Infect Immun. 73:8353-61	Brucella abortus 2308; accesion number NC_007618
BAW_11817	BAW_11817	BAB1_1897		1831361	1832263	c	Acyl-CoA thioesterase		Chain et al. 2005. Infect Immun. 73:8353-61	Brucella abortus 2308; accesion number NC_007618
BAW_11818	BAW_11818	BAB1_1898		1832483	1833727		2-octaprenyl-6-methoxyphenyl hydroxylase		Chain et al. 2005. Infect Immun. 73:8353-61	Brucella abortus 2308; accesion number NC_007618
BAW_11819	BAW_11819	BAB1_1899		1833813	1834184	c	glyoxalase		Chain et al. 2005. Infect Immun. 73:8353-61	Brucella abortus 2308; accesion number NC_007618
BAW_11820	sdhB	BAB1_1900		1834553	1835332	c	succinate dehydrogenase iron-sulfur subunit	part of four member succinate dehydrogenase enzyme complex that forms a trimeric complex (trimer oftetramers); SdhA/B are the catalytic subcomplex and can exhibit succinate dehydrogenase activity in the absence of SdhC/D which are the membrane components and form cytochrome b556; SdhC binds ubiquinone; oxidizes succinate to fumarate while reducing ubiquinone to ubiquinol; the catalytic subunits a…	Chain et al. 2005. Infect Immun. 73:8353-61	Brucella abortus 2308; accesion number NC_007618
BAW_11821	sdhA	BAB1_1901		1835348	1837189	c	Fumarate reductase/succinate dehydrogenase	part of four member succinate dehydrogenase enzyme complex that forms a trimeric complex (trimer oftetramers); SdhA/B are the catalytic subcomplex and can exhibit succinate dehydrogenase activity in the absence of SdhC/D which are the membrane components and form cytochrome b556; SdhC binds ubiquinone; oxidizes succinate to fumarate while reducing ubiquinone to ubiquinol	Lamontagne et al. 2010. BMC Genomics. 11:300
BAW_11822	BAW_11822	BAB1_1902		1837197	1837592	c	succinate dehydrogenase hydrophobic membrane anchor protein		Chain et al. 2005. Infect Immun. 73:8353-61	Brucella abortus 2308; accesion number NC_007618
BAW_11823	sdhC	BAB1_1903		1837606	1838004	c	succinate dehydrogenase	succinate dehydrogenase; cytochrome subunit B	Chain et al. 2005. Infect Immun. 73:8353-61	Brucella abortus 2308; accesion number NC_007618
BAW_11824	BAW_11824	BAB1_1904		1838349	1838807	c	N-acetyltransferase GCN5		Chain et al. 2005. Infect Immun. 73:8353-61	Brucella abortus 2308; accesion number NC_007618
BAW_11825	leuC	BAB1_1905		1839064	1840473	c	isopropylmalate isomerase large subunit	dehydratase component; catalyzes the isomerization between 2-isopropylmalate and 3-isopropylmalate	Chain et al. 2005. Infect Immun. 73:8353-61	Brucella abortus 2308; accesion number NC_007618
BAW_11826	rplS	BAB1_1906		1840684	1841121	c	50S ribosomal protein L19	this protein is located at the 30S-50S ribosomal subunit interface and may play a role in the structure and function of the aminoacyl-tRNA binding site	Chain et al. 2005. Infect Immun. 73:8353-61	Brucella abortus 2308; accesion number NC_007618
BAW_11827	BAW_11827	BAB1_1907- BAB1_1908	pseudo	1841413	1842874			Frame shift and 2 bp deletion at 1857238 position. Nitrate reductase; similar to BS1330_I1902 and BruAb1_1884	Brucella suis 1330 genome; accesion number NC_004310	Brucella abortus 9-941 NC_006932
BAW_11828	BAW_11828	BAB1_1909		1843027	1843278	c	predicted protein		Chain et al. 2005. Infect Immun. 73:8353-61	Brucella abortus 2308; accesion number NC_007618
BAW_11829	BAW_11829	BAB1_1910		1843275	1843685	c	Putative protein with ACT domain commonly involved in specifically binding an amino acid or other small ligand leading to regulation of the enzyme.		Chain et al. 2005. Infect Immun. 73:8353-61	Brucella abortus 2308; accesion number NC_007618
BAW_11830	BAW_11830	BAB1_1911		1843678	1844040	c	antibiotic biosynthesis monooxygenase		Chain et al. 2005. Infect Immun. 73:8353-61	Brucella abortus 2308; accesion number NC_007618
BAW_11831	BAW_11831	BAB1_1912		1844037	1844360	c	Putative Members of NIPSNAP familyprotein	This family include many predicted proteins. It also includes members of the NIPSNAP familywhichhave putative roles in vesicular transport	Chain et al. 2005. Infect Immun. 73:8353-61	Brucella abortus 2308; accesion number NC_007618
BAW_11832	arsR4	BAB1_1913		1844431	1845096		ArsR family transcriptional regulator		Haine et al; Infect Immun. 2005 Sep;73(9):5578-86.
BAW_11833	trmD	BAB1_1914		1845231	1845965	c	tRNA (guanine-N(1)-)-methyltransferase	methylates guanosine-37 in various tRNAs; uses S-adenosyl-L-methionine to transfer methyl grouptotRNA	Chain et al. 2005. Infect Immun. 73:8353-61	Brucella abortus 2308; accesion number NC_007618
BAW_11834	rimM	BAB1_1915		1845962	1846531	c	16S rRNA-processing protein RimM	Essential for efficient processing of 16S rRNA	Chain et al. 2005. Infect Immun. 73:8353-61	Brucella abortus 2308; accesion number NC_007618
BAW_11835	xerC	BAB1_1916		1846755	1847702		site-specific tyrosine recombinaseXerC	site-specific tyrosine recombinase which cuts and rejoins DNA molecules; binds cooperatively tospecific DNA consensus sites; forms a heterotetrameric complex with XerC; XerCD exhibit similar sequences; essential to convert chromosome dimers to monomers during cell division and functions during plasmid segregation; cell division protein FtsK may regulate the XerCD complex; enzyme from Streptococcu…	Chain et al. 2005. Infect Immun. 73:8353-61	Brucella abortus 2308; accesion number NC_007618
BAW_11836	BAW_11836	BAB1_1917		1847756	1848757		GumN family protein		Chain et al. 2005. Infect Immun. 73:8353-61	Brucella abortus 2308; accesion number NC_007618
BAW_11837	lpdA-2	BAB1_1918		1848961	1850364	c	dihydrolipoamide dehydrogenase	Catalyzes the oxidation of dihydrolipoamide to lipoamide	Chain et al. 2005. Infect Immun. 73:8353-61	Brucella abortus 2308; accesion number NC_007618
BAW_11838	BAW_11838	BAB1_1919		1850533	1851075	c	predicted protein		Chain et al. 2005. Infect Immun. 73:8353-61	Brucella abortus 2308; accesion number NC_007618
BAW_11839	BAW_11839	BAB1_1920		1851146	1851784	c	lysine transporter LysE /YggA		Chain et al. 2005. Infect Immun. 73:8353-61	Brucella abortus 2308; accesion number NC_007618
BAW_11840	BAW_11840	BAB1_1921		1851826	1852239	c	membrane protein	with domines MAPEG family; This family is has been called MAPEG (Membrane Associated Proteins in Eicosanoid and Glutathione metabolizm)	Chain et al. 2005. Infect Immun. 73:8353-61	Brucella abortus 2308; accesion number NC_007618
BAW_11841	sucB	BAB1_1922		1852249	1853475	c	dihydrolipoamide succinyltransferase	Biotin/lipoyl attachment:Antifreeze protein; type I:Catalytic domain of components of various dehydrogenase complexes:Ribosom	Lamontagne et al. 2010. BMC Genomics. 11:300
BAW_11842	sucA	BAB1_1923		1853537	1856551	c	2-oxoglutarate dehydrogenase E1 component	SucA; E1 component of the oxoglutarate dehydrogenase complex which catalyzes the formationof succinyl-CoA from 2-oxoglutarate; SucA catalyzes the reaction of 2-oxoglutarate with dihydrolipoamide succinyltransferase-lipoate to form dihydrolipoamide succinyltransferase-succinyldihydrolipoate and carbon dioxide	Dozot et al. 2010. PLoS One. 5(9). pii: e12679
BAW_11843	BAW_11843	BAB1_1924	pseudo	1856688	1856839			Frame shift; predicted protein; highly similar to BS1330_I1918	Brucella suis 1330 genome; accesion number NC_004310	Paulsen et al. 2002. Proc Natl Acad Sci U S A. 99(20):13148-53
BAW_11844	sucD	BAB1_1925		1856829	1857731	c	succinyl-CoA synthetase subsunit alpha	Catalyzes the only substrate-level phosphorylation in the TCA cycle	Chain et al. 2005. Infect Immun. 73:8353-61	Brucella abortus 2308; accesion number NC_007618
BAW_11845	sucC	BAB1_1926		1857735	1858865	c	succinyl-CoA synthetase subunit beta	catalyzes the interconversion of succinyl-CoA and succinate	Chain et al. 2005. Infect Immun. 73:8353-61	Brucella abortus 2308; accesion number NC_007618
BAW_11846	mdh	BAB1_1927		1859038	1860000	c	malate dehydrogenase	Catalyzes the reversible oxidation of malate to oxaloacetate	Chain et al. 2005. Infect Immun. 73:8353-61	Brucella abortus 2308; accesion number NC_007618
BAW_11847	BAW_11847	BAB1_1928		1860120	1860362	c	predicted protein		Chain et al. 2005. Infect Immun. 73:8353-61	Brucella abortus 2308; accesion number NC_007618
BAW_11848	BAW_11848	BAB1_1929		1860468	1861631	c	ATPase		Chain et al. 2005. Infect Immun. 73:8353-61	Brucella abortus 2308; accesion number NC_007618
BAW_11849	omp19	BAB1_1930		1861751	1862284	c	lipoprotein Omp19		Tibor et al. 2002. Infect Immun. 70(10):5540-6.	Kovach et al. 1997. Microb. Pathogen. 22:241-246
BAW_11850	BAW_11850	BAB1_1931		1862414	1862617	c	predicted protein		Chain et al. 2005. Infect Immun. 73:8353-61	Brucella abortus 2308; accesion number NC_007618
BAW_11851	dapF	BAB1_1932		1862648	1863559		diaminopimelate epimerase	involved in lysine biosynthesis; DAP epimerase; produces DL-diaminopimelate from LL-diaminopimelate	Chain et al. 2005. Infect Immun. 73:8353-61	Brucella abortus 2308; accesion number NC_007618
BAW_11852	BAW_11852	BAB1_1933		1863559	1864842		tRNA (N(6)-L-threonylcarbamoyladenosine(37)-C(2))-methylthiotransferase MtaB		Chain et al. 2005. Infect Immun. 73:8353-61	Brucella abortus 2308; accesion number NC_007618
BAW_11853	ftsY	BAB1_1934		1864870	1866261		cell division protein FtsY		Chain et al. 2005. Infect Immun. 73:8353-61	Brucella abortus 2308; accesion number NC_007618
BAW_11854	ispZ	BAB1_1935		1866261	1866923		intracellular septation protein A	Involved in cell division; probably involved in intracellular septation	Chain et al. 2005. Infect Immun. 73:8353-61	Brucella abortus 2308; accesion number NC_007618
BAW_11855	gloB	BAB1_1936		1866956	1867729		Hydroxyacylglutathione hydrolase		Chain et al. 2005. Infect Immun. 73:8353-61	Brucella abortus 2308; accesion number NC_007618
BAW_11856	BAW_11856	BAB1_1937- BAB1_1938	pseudo	1867776	1868266			Frame shift; predicted protein; similar to BS1330_I1931 and BruAb1_1913	Brucella suis 1330 genome; accesion number NC_004310	Brucella abortus 9-941 NC_006932
BAW_11857	BAW_11857	BAB1_1939		1868334	1868639	c	predicted protein		Chain et al. 2005. Infect Immun. 73:8353-61	Brucella abortus 2308; accesion number NC_007618
BAW_11858	BAW_11858	BAB1_1940		1868752	1869168	c	NTP pyrophosphohydrolase		Chain et al. 2005. Infect Immun. 73:8353-61	Brucella abortus 2308; accesion number NC_007618
BAW_11859	BAW_11859	BAB1_1941		1869165	1869956	c	N-acetyltransferase GCN5		Chain et al. 2005. Infect Immun. 73:8353-61	Brucella abortus 2308; accesion number NC_007618
BAW_11860	argJ	BAB1_1942		1870014	1871255	c	arginine biosynthesis bifunctionalprotein ArgJ	bifunctional arginine biosynthesis protein ArgJ; functions at the 1st and 5th steps in argininebiosynthesis; involved in synthesis of acetylglutamate from glutamate and acetyl-CoA and ornithine by transacetylation between acetylornithine and glutmate	Chain et al. 2005. Infect Immun. 73:8353-61	Brucella abortus 2308; accesion number NC_007618
BAW_11861	BAW_11861	BAB1_1943		1871489	1871632	c	predicted protein		Chain et al. 2005. Infect Immun. 73:8353-61	Brucella abortus 2308; accesion number NC_007618
BAW_11862	BAW_11862	BAB1_1944		1871693	1872688	c	PpiC-type peptidyl-prolyl cis-trans isomerase		Chain et al. 2005. Infect Immun. 73:8353-61	Brucella abortus 2308; accesion number NC_007618
BAW_11863	BAW_11863	BAB1_1945		1872816	1872983	c	predicted protein		Chain et al. 2005. Infect Immun. 73:8353-61	Brucella abortus 2308; accesion number NC_007618
BAW_11864	secA	BAB1_1946		1873027	1875747		preprotein translocase subunit SecA	functions in protein export; can interact with acidic membrane phospholipids and the SecYEGproteincomplex; binds to preproteins; binds to ATP and undergoes a conformational change to promote membrane insertion of SecA/bound preprotein; ATP hydrolysis appears to drive release of the preprotein from SecA and deinsertion of SecA from the membrane; additional proteins SecD/F/YajC aid SecA recycling; …	Chain et al. 2005. Infect Immun. 73:8353-61	Brucella abortus 2308; accesion number NC_007618
BAW_11865	BAW_11865	BAB1_1947		1875775	1875915		predicted protein		Chain et al. 2005. Infect Immun. 73:8353-61	Brucella abortus 2308; accesion number NC_007618
BAW_11866	BAW_11866	BAB1_1948		1876257	1877543		bspF:type IV secretion effector	BspF is part of the three VirB effectors; BspA; BspB and BspF that inhibited protein secretion and contributed to varying degrees to bacterial inhibition of host protein secretion; pathogen intracellular growth and persistence in the liver of infected mice.	Myeni et al. 2013. PLoS Pathog. 9(8):e1003556
BAW_11867	BAW_11867	BAB1_1949 - BAB1_1950	pseudo	1877712	1879357			This region contains a frame shift; predicted protein; similar to BS1330_I1942 and BruAb1_1924	Brucella suis 1330 genome; accesion number NC_004310	Brucella abortus 9-941 NC_006932
BAW_11868	BAW_11868	BAB1_1951		1879685	1879786		predicted protein		Chain et al. 2005. Infect Immun. 73:8353-61	Brucella abortus 2308; accesion number NC_007618
BAW_11869	BAW_11869	BAB1_1952		1880179	1880379	c	predicted protein		Chain et al. 2005. Infect Immun. 73:8353-61	Brucella abortus 2308; accesion number NC_007618
BAW_11870	lysR9	BAB1_1953		1880500	1881483	c	transcriptional regulator LysR		Haine et al; Infect Immun. 2005 Sep;73(9):5578-86.
BAW_11871	BAW_11871	BAB1_1954		1881774	1882619		amino acid ABC transporter substrate-binding protein		Chain et al. 2005. Infect Immun. 73:8353-61	Brucella abortus 2308; accesion number NC_007618
BAW_11872	BAW_11872	BAB1_1955	pseudo	1882667	1883405			Frame shift. Polar amino acid ABC transporter permease; similar to BMEI0113 (asparagine transport system permease protein)	Brucella melitensis 16M genome; accession number NC_003317	DelVecchio et al. 2002. Proc Natl Acad Sci U S A. 99(1):443-8.
BAW_11873	BAW_11873	BAB1_1956		1883410	1884132		ABC transporter permease	binding-protein dependent transport system inner membrane protein	Chain et al. 2005. Infect Immun. 73:8353-61	Brucella abortus 2308; accesion number NC_007618
BAW_11874	BAW_11874	BAB1_1957		1884129	1884944		arginine ABC transporter ATP-binding protein		Chain et al. 2005. Infect Immun. 73:8353-61	Brucella abortus 2308; accesion number NC_007618
BAW_11875	BAW_11875	BAB1_1958		1884965	1885978		arginase		Chain et al. 2005. Infect Immun. 73:8353-61	Brucella abortus 2308; accesion number NC_007618
BAW_11876	aspA	BAB1_1959		1885987	1887438		aspartate ammonia-lyase	catalyzes the formation of fumarate from aspartate	Chain et al. 2005. Infect Immun. 73:8353-61	Brucella abortus 2308; accesion number NC_007618
BAW_11877	BAW_11877	BAB1_1960		1887422	1888177		arginine ABC transporter ATP-binding protein		Chain et al. 2005. Infect Immun. 73:8353-61	Brucella abortus 2308; accesion number NC_007618
BAW_11878	BAW_11878	BAB1_1961		1888186	1889184		asparaginase/glutaminase		Chain et al. 2005. Infect Immun. 73:8353-61	Brucella abortus 2308; accesion number NC_007618
BAW_11879	gntR13	BAB1_1962		1889321	1890004	c	GntR family transcriptional regulator		Haine et al; Infect Immun. 2005 Sep;73(9):5578-86.
BAW_11880	BAW_11880	BAB1_1963		1889982	1891016	c	L-asparaginase	asparaginase/glutaminase	Chain et al. 2005. Infect Immun. 73:8353-61	Brucella abortus 2308; accesion number NC_007618
BAW_11881	BAW_11881	BAB1_1964		1891094	1892401		MFS transporter	before tetracycline resistance protein	Chain et al. 2005. Infect Immun. 73:8353-61	Brucella abortus 2308; accesion number NC_007618
BAW_11882	BAW_11882	BAB1_1965		1892888	1893040	c	predicted protein		Chain et al. 2005. Infect Immun. 73:8353-61	Brucella abortus 2308; accesion number NC_007618
BAW_11883	BAW_11883	BAB1_1966		1893087	1894370	c	methionine gamma-lyase	catalyzes the formation of methanethiol and 2-ocobutanoate from L-methionine	Chain et al. 2005. Infect Immun. 73:8353-61	Brucella abortus 2308; accesion number NC_007618
BAW_11884	BAW_11884	BAB1_1967		1894550	1894999	c	Universal stress protein (Usp):Uspdomain		Chain et al. 2005. Infect Immun. 73:8353-61	Brucella abortus 2308; accesion number NC_007618
BAW_11885	BAW_11885	BAB1_1968		1895246	1896223		cysteine synthase		Chain et al. 2005. Infect Immun. 73:8353-61	Brucella abortus 2308; accesion number NC_007618
BAW_11886	BAW_11886	BAB1_1969	pseudo	1896305	1896554	c		Frame shift; conserved predicted protein; similar to BS1330_I1962	Brucella suis 1330 genome; accesion number NC_004310	Paulsen et al. 2002. Proc Natl Acad Sci U S A. 99(20):13148-53
BAW_11887	BAW_11887	BAB1_1970		1896714	1897589	c	3-hydroxybutyryl-CoA dehydrogenase	converts (S)-3-hydroxybutanoyl-CoA to 3-acetoacetyl-CoA	Chain et al. 2005. Infect Immun. 73:8353-61	Brucella abortus 2308; accesion number NC_007618
BAW_11888	etfA	BAB1_1971		1898062	1898991	c	Antifreeze protein; type I:Electron transfer flavoprotein; alpha subunit		Chain et al. 2005. Infect Immun. 73:8353-61	Brucella abortus 2308; accesion number NC_007618
BAW_11889	etfB	BAB1_1972		1899144	1899890	c	electron transfer flavoprotein subunit beta		Chain et al. 2005. Infect Immun. 73:8353-61	Brucella abortus 2308; accesion number NC_007618
BAW_11890	BAW_11890	BAB1_1973		1900226	1900924		7-cyano-7-deazaguanine synthase	Previously know as ExsB protein	Chain et al. 2005. Infect Immun. 73:8353-61	Brucella abortus 2308; accesion number NC_007618
BAW_11891	BAW_11891	BAB1_1974		1900924	1901289		6-pyruvoyl tetrahydropterin synthase		Chain et al. 2005. Infect Immun. 73:8353-61	Brucella abortus 2308; accesion number NC_007618
BAW_11892	BAW_11892	BAB1_1975		1901289	1902044		7-carboxy-7-deazaguanine synthase	folate biosynthesis; purine biosynthesis. Regulated by MucR. Sinorhizobium meliloti SMb20938 orthologis related to succinoglycan biosynthesis	Chain et al. 2005. Infect Immun. 73:8353-61	Brucella abortus 2308; accesion number NC_007618
[truncated: 250 more rows]

## Sheet: Chr_2
Locus_tag in 2308W	Gene_synonym	Locus_tag in 2308	flag	Start	Stop	Strand	Product	Notes	Reference 1	Reference 2	Reference 3
[truncated: 1,132 more rows]
