# Supplementary material for: Brucella abortus Strain 2308 Wisconsin Genome: Importance of the Definition of Reference Strains
Source: Front Microbiol. 2016 Sep 29;7:1557. doi: 10.3389/fmicb.2016.01557 (PMC5041503; doi:10.3389/fmicb.2016.01557)
Supplement: TABLE S2 — Fungicidal concentration of amphotericin B for planktonic cells and biofilm madure of Cryptococcus neoformans and Cryptococcus gattii. [file Data_Sheet_2.XLSX]

## Sheet: Differences
Differences found in 2308W genome as compared to 2308 and 2308A genomes
Changes according to 2308_locus_tag or 9-941_locus_tag	Observed change in 2308W	Observed change in 2308	Observed change in 2308A	Comment
BAB1_0133	Abscence, contig break	none	none	IS711 element
BAB1_0557	Partial deletion, sequence gap	none	none
BAB1_0558	Partitial deletion, sequence gap	none	none
BAB1_0934	Partial deletion, contig break	none	none	IS711 element transposase	This comprises a 1.13kb deletion approx
BAB1_0935	Abscence, contig break	none	none	Transposase
BAB1_0936	Abscence, contig break	none	none	Partial IS711 transposase gene
BAB1_0937	Partial deletion, contig break	none	none	Transposase
BAB1_0995	Partial deletion, contig break	none	none	Pseudogene in 2308 and 2308A Queuine/other tRNA-ribosyltransferase. In 2308W there is an internal deletion different than the reported for 2308 and 2308A
BAB1_0996	Partial deletion, contig break	none	none	Partial IS711 transposase gene
BAB1_1102	Abscence, contig break	none	none	Predicted protein with no putative conserved domains. The same sequence is present and inverted downstream BAB1_0293 in 2308 and is not annotated (corresponds to BAW_10279 in 2308W)							This comprises a 3.4 kb deletion aprox. Part of GI-1		GI-1 comprises BAB1_1100-BAB1_1210, according to Rajashekara et al. 2004
BAB1_1103	Abscence, contig break	none	none	Predicted protein. BAB1_1103 in 2308W is absent. There is a copy at locus BAW_10278 and in 2308 at locus BAB1_0293 (annotated as a pseudogene) and inverted
BAB1_1104	Abscence, contig break	none	none	Site-specific recombinases, DNA invertase.BAB1_1104 in 2308W is absent. There is a copy at locus BAW_10277 and in 2308 at locus BAB1_0292
BAB1_1257	Abscence, contig break	none	none	Elongation factor Tu;BAB1_1257 in 2308W is absent. There is a copy at locus BAW_11213 and in 2308 at locus BAB1_1271
BAB1_1585	Sequence gap	none	none
BAB1_1760-BAB1_1761	Sequence gap	none	none	intergenic region
BAB1_1777	None	none	Sequence gap
BAB1_1859	Abscence, contig break	none	none	Transposase. An inverted copy of this gene is identified as BAW_11783 in 2308W; corresponds to BAB1_1863 in 2308.
BAB1_1860	None	none	Sequence gap
BAB2_0219	Sequence gap	none	none
BAB1_2221	Abscence, contig break	none	none	There is a copy in locus BAW_1rRNA01 (5S rRNA) corresponding to 2308 BAB1_2229. BAB1_2229 is absent in 2308A							This comprises a 5.7 kb deletion approx
BAB1_2222	Abscence, contig break	none	none	There is a copy in locus BAW_1rRNA02 (23S RNA) corresponding to 2308 BAB1_2230 (23S RNA). BAB1_2230 is absent in 2308A
BAB1_2223	Abscence, contig break	none	none	There is a copy in locus BAW_1tRNA32 (tRNA-Ala) corresponding to 2308 BAB1_2231 (tRNA-Ala). BAB1_2231 is absent in 2308A
BAB1_2224	Abscence, contig break	none	none	There is a copy in locus BAW_1tRNA33 (tRNA-Ile) corresponding to 2308 BAB1_2232 (tRNA-Ile). BAB1_2232 is absent in 2308A
BAB1_2225	Abscence, contig break	none	none	There is a copy in locus BAW_1rRNA03 (16S RNA) corresponding to 2308 BAB1_2233 (16S RNA). BAB1_2233 is absent in 2308A
BAB2_0390	Insertion	none	none	Transposase, 166bp insertion due to repetitive sequences, corresponds to locus BABW2_0376
BAB2_0575	Sequence gap
BAB2_0705	Abscence, contig break	none	none	BAB2_0705 is an IS4
BAB2_0706	Abscence, contig break	none	none	BAB2_0706 is an IS711
BAB2_0903	none	Pseudogene	none	Locus BAW_20861 in 2308W. Gene encoding a sugar ABC transporter similar to BruAb2_0877. It is present in 2308W and 2308A as a pseudogene. Part of the 5.2kb deletion in 2308 described in Chain et al 2005								5.2kb deletion in 2308 described in Chain et al 2005
BruAb2_0878	none	Abscence	none	Locus BAW_20862 in 2308W.Hypothetical protein. Part of the 5.2kb deletion in 2308 described in Chain et al 2005
BruAb2_0879	none	Abscence	none	Locus BAW_20863 in 2308W. Sugar binding protein. Part of the 5.2kb deletion in 2308 described in Chain et al 2005
BruAb2_0880	none	Abscence	none	Locus BAW_20864 in 2308W. Transcriptional activator FtrB. Part of the 5.2kb deletion in 2308 described in Chain et al 2005
BAB2_0902	none	Partial deletion	none	Locus BAW_20865 in 2308W. Nitrite extrusion protein. Part of the 5.2kb deletion in 2308 described in Chain et al 2005
BAB2_0904	Partial deletion, pseudogene	none	none	Locus BAW_20866 in 2308W. Nitrate reductase subunit alpha, narG. Described as region of decay (Chain et al 2005)
BAB2_1033-1075	Invertion and deletion	none	none	This is GI-5, 47kb inversion, resulting in loss of BAB2_1075 (transposase IS3)
Regions in grey or blue are those represented in Figure 1
